# Supplementary material for: The impact of social structure on breeding strategies in an island bird
Source: Sci Rep. 2020 Aug 17;10:13872. doi: 10.1038/s41598-020-70595-w (PMC7431420; doi:10.1038/s41598-020-70595-w)
Supplement: Supplementary file 3 — Supplementary Data 1 [file 41598_2020_70595_MOESM3_ESM.xlsx]

## Sheet: Nest_Networks
year	nest2	nest2_easting	nest2_northing	nest2_male	nest2_female	focal_nest	focal_east	focal_north	focal_male	focal_female	distance	focal_nest_fate
2007	Salina_2007_2	260370	1676869	CA1047	XX.XX|RX.RX	Salina_2007_1	260364	1676891	NA	NA	22.8035	1
2007	Salina_2007_3	260421	1676822	NA	NA	Salina_2007_1	260364	1676891	NA	NA	89.4986	1
2007	Salina_2007_4	260484	1676629	NA	NA	Salina_2007_1	260364	1676891	NA	NA	288.174	1
2007	Salina_2007_5	260525	1676536	NA	CA1139	Salina_2007_1	260364	1676891	NA	NA	389.803	1
2007	Salina_2007_6	260970	1676012	NA	CA1050	Salina_2007_1	260364	1676891	NA	NA	1067.65	1
2007	Salina_2007_7	260154	1677510	NA	NA	Salina_2007_1	260364	1676891	NA	NA	653.652	1
2007	Salina_2007_9	260804	1676172	NA	NA	Salina_2007_1	260364	1676891	NA	NA	842.948	1
2007	Salina_2007_10	260731	1678043	NA	NA	Salina_2007_1	260364	1676891	NA	NA	1209.05	1
2007	Salina_2007_11	260570	1678345	NA	NA	Salina_2007_1	260364	1676891	NA	NA	1468.52	1
2007	Salina_2007_12	260431	1676787	NA	NA	Salina_2007_1	260364	1676891	NA	NA	123.713	1
2007	Salina_2007_13	260459	1676693	NA	NA	Salina_2007_1	260364	1676891	NA	NA	219.611	1
2007	Salina_2007_14	260159	1677511	NA	NA	Salina_2007_1	260364	1676891	NA	NA	653.012	1
2007	Salina_2007_15	260801	1677483	NA	NA	Salina_2007_1	260364	1676891	NA	NA	735.821	1
2007	Salina_2007_16	260148	1677854	NA	NA	Salina_2007_1	260364	1676891	NA	NA	986.927	1
2007	Salina_2007_17	260886	1675954	NA	CA1030	Salina_2007_1	260364	1676891	NA	NA	1072.59	1
2007	Salina_2007_18	260518	1676575	NA	XX.XX|RX.OX	Salina_2007_1	260364	1676891	NA	NA	351.528	1
2007	Salina_2007_19	260664	1676090	CA1032	XX.XX|GX.RX	Salina_2007_1	260364	1676891	NA	NA	855.337	1
2007	Salina_2007_20	260842	1676107	XX.XX|YX.OX	XX.XX|OX.WX	Salina_2007_1	260364	1676891	NA	NA	918.227	1
2007	Salina_2007_21	260190	1677373	XX.XX|GX.YX	CA1044	Salina_2007_1	260364	1676891	NA	NA	512.445	1
2007	Salina_2007_22	260266	1678162	NA	CA1019	Salina_2007_1	260364	1676891	NA	NA	1274.77	1
2007	Salina_2007_23	260195	1677532	CA1052	CA1018	Salina_2007_1	260364	1676891	NA	NA	662.904	1
2007	Salina_2007_25	260585	1676198	CA1101	CA1029	Salina_2007_1	260364	1676891	NA	NA	727.386	1
2007	Salina_2007_1	260364	1676891	NA	NA	Salina_2007_2	260370	1676869	CA1047	XX.XX|RX.RX	22.8035	1
2007	Salina_2007_3	260421	1676822	NA	NA	Salina_2007_2	260370	1676869	CA1047	XX.XX|RX.RX	69.3542	1
2007	Salina_2007_4	260484	1676629	NA	NA	Salina_2007_2	260370	1676869	CA1047	XX.XX|RX.RX	265.699	1
2007	Salina_2007_5	260525	1676536	NA	CA1139	Salina_2007_2	260370	1676869	CA1047	XX.XX|RX.RX	367.306	1
2007	Salina_2007_6	260970	1676012	NA	CA1050	Salina_2007_2	260370	1676869	CA1047	XX.XX|RX.RX	1046.16	1
2007	Salina_2007_8	260148	1677571	NA	NA	Salina_2007_2	260370	1676869	CA1047	XX.XX|RX.RX	736.266	1
2007	Salina_2007_9	260804	1676172	NA	NA	Salina_2007_2	260370	1676869	CA1047	XX.XX|RX.RX	821.076	1
2007	Salina_2007_10	260731	1678043	NA	NA	Salina_2007_2	260370	1676869	CA1047	XX.XX|RX.RX	1228.25	1
2007	Salina_2007_11	260570	1678345	NA	NA	Salina_2007_2	260370	1676869	CA1047	XX.XX|RX.RX	1489.49	1
2007	Salina_2007_12	260431	1676787	NA	NA	Salina_2007_2	260370	1676869	CA1047	XX.XX|RX.RX	102.201	1
2007	Salina_2007_14	260159	1677511	NA	NA	Salina_2007_2	260370	1676869	CA1047	XX.XX|RX.RX	675.785	1
2007	Salina_2007_15	260801	1677483	NA	NA	Salina_2007_2	260370	1676869	CA1047	XX.XX|RX.RX	750.171	1
2007	Salina_2007_16	260148	1677854	NA	NA	Salina_2007_2	260370	1676869	CA1047	XX.XX|RX.RX	1009.71	1
2007	Salina_2007_17	260886	1675954	NA	CA1030	Salina_2007_2	260370	1676869	CA1047	XX.XX|RX.RX	1050.47	1
2007	Salina_2007_18	260518	1676575	NA	XX.XX|RX.OX	Salina_2007_2	260370	1676869	CA1047	XX.XX|RX.RX	329.15	1
2007	Salina_2007_19	260664	1676090	CA1032	XX.XX|GX.RX	Salina_2007_2	260370	1676869	CA1047	XX.XX|RX.RX	832.633	1
2007	Salina_2007_20	260842	1676107	XX.XX|YX.OX	XX.XX|OX.WX	Salina_2007_2	260370	1676869	CA1047	XX.XX|RX.RX	896.341	1
2007	Salina_2007_21	260190	1677373	XX.XX|GX.YX	CA1044	Salina_2007_2	260370	1676869	CA1047	XX.XX|RX.RX	535.178	1
2007	Salina_2007_22	260266	1678162	NA	CA1019	Salina_2007_2	260370	1676869	CA1047	XX.XX|RX.RX	1297.18	1
2007	Salina_2007_23	260195	1677532	CA1052	CA1018	Salina_2007_2	260370	1676869	CA1047	XX.XX|RX.RX	685.707	1
2007	Salina_2007_25	260585	1676198	CA1101	CA1029	Salina_2007_2	260370	1676869	CA1047	XX.XX|RX.RX	704.603	1
2007	Salina_2007_30	260511	1676327	CA1057	CA1062	Salina_2007_2	260370	1676869	CA1047	XX.XX|RX.RX	560.04	1
2007	Salina_2007_31	260506	1676429	CA1108	CA1111	Salina_2007_2	260370	1676869	CA1047	XX.XX|RX.RX	460.539	1
2007	Salina_2007_1	260364	1676891	NA	NA	Salina_2007_3	260421	1676822	NA	NA	89.4986	NA
2007	Salina_2007_2	260370	1676869	CA1047	XX.XX|RX.RX	Salina_2007_3	260421	1676822	NA	NA	69.3542	NA
2007	Salina_2007_4	260484	1676629	NA	NA	Salina_2007_3	260421	1676822	NA	NA	203.022	NA
2007	Salina_2007_5	260525	1676536	NA	CA1139	Salina_2007_3	260421	1676822	NA	NA	304.322	NA
2007	Salina_2007_6	260970	1676012	NA	CA1050	Salina_2007_3	260421	1676822	NA	NA	978.52	NA
2007	Salina_2007_7	260154	1677510	NA	NA	Salina_2007_3	260421	1676822	NA	NA	737.993	NA
2007	Salina_2007_8	260148	1677571	NA	NA	Salina_2007_3	260421	1676822	NA	NA	797.201	NA
2007	Salina_2007_9	260804	1676172	NA	NA	Salina_2007_3	260421	1676822	NA	NA	754.446	NA
2007	Salina_2007_10	260731	1678043	NA	NA	Salina_2007_3	260421	1676822	NA	NA	1259.74	NA
2007	Salina_2007_11	260570	1678345	NA	NA	Salina_2007_3	260421	1676822	NA	NA	1530.27	NA
2007	Salina_2007_12	260431	1676787	NA	NA	Salina_2007_3	260421	1676822	NA	NA	36.4005	NA
2007	Salina_2007_13	260459	1676693	NA	NA	Salina_2007_3	260421	1676822	NA	NA	134.48	NA
2007	Salina_2007_14	260159	1677511	NA	NA	Salina_2007_3	260421	1676822	NA	NA	737.133	NA
2007	Salina_2007_15	260801	1677483	NA	NA	Salina_2007_3	260421	1676822	NA	NA	762.444	NA
2007	Salina_2007_16	260148	1677854	NA	NA	Salina_2007_3	260421	1676822	NA	NA	1067.5	NA
2007	Salina_2007_17	260886	1675954	NA	CA1030	Salina_2007_3	260421	1676822	NA	NA	984.708	NA
2007	Salina_2007_18	260518	1676575	NA	XX.XX|RX.OX	Salina_2007_3	260421	1676822	NA	NA	265.364	NA
2007	Salina_2007_19	260664	1676090	CA1032	XX.XX|GX.RX	Salina_2007_3	260421	1676822	NA	NA	771.28	NA
2007	Salina_2007_20	260842	1676107	XX.XX|YX.OX	XX.XX|OX.WX	Salina_2007_3	260421	1676822	NA	NA	829.739	NA
2007	Salina_2007_21	260190	1677373	XX.XX|GX.YX	CA1044	Salina_2007_3	260421	1676822	NA	NA	597.463	NA
2007	Salina_2007_22	260266	1678162	NA	CA1019	Salina_2007_3	260421	1676822	NA	NA	1348.93	NA
2007	Salina_2007_23	260195	1677532	CA1052	CA1018	Salina_2007_3	260421	1676822	NA	NA	745.101	NA
2007	Salina_2007_1	260364	1676891	NA	NA	Salina_2007_4	260484	1676629	NA	NA	288.174	1
2007	Salina_2007_2	260370	1676869	CA1047	XX.XX|RX.RX	Salina_2007_4	260484	1676629	NA	NA	265.699	1
2007	Salina_2007_3	260421	1676822	NA	NA	Salina_2007_4	260484	1676629	NA	NA	203.022	1
2007	Salina_2007_5	260525	1676536	NA	CA1139	Salina_2007_4	260484	1676629	NA	NA	101.637	1
2007	Salina_2007_6	260970	1676012	NA	CA1050	Salina_2007_4	260484	1676629	NA	NA	785.42	1
2007	Salina_2007_7	260154	1677510	NA	NA	Salina_2007_4	260484	1676629	NA	NA	940.777	1
2007	Salina_2007_8	260148	1677571	NA	NA	Salina_2007_4	260484	1676629	NA	NA	1000.13	1
2007	Salina_2007_9	260804	1676172	NA	NA	Salina_2007_4	260484	1676629	NA	NA	557.897	1
2007	Salina_2007_10	260731	1678043	NA	NA	Salina_2007_4	260484	1676629	NA	NA	1435.41	1
2007	Salina_2007_11	260570	1678345	NA	NA	Salina_2007_4	260484	1676629	NA	NA	1718.15	1
2007	Salina_2007_12	260431	1676787	NA	NA	Salina_2007_4	260484	1676629	NA	NA	166.652	1
2007	Salina_2007_13	260459	1676693	NA	NA	Salina_2007_4	260484	1676629	NA	NA	68.7095	1
2007	Salina_2007_14	260159	1677511	NA	NA	Salina_2007_4	260484	1676629	NA	NA	939.973	1
2007	Salina_2007_15	260801	1677483	NA	NA	Salina_2007_4	260484	1676629	NA	NA	910.936	1
2007	Salina_2007_16	260148	1677854	NA	NA	Salina_2007_4	260484	1676629	NA	NA	1270.24	1
2007	Salina_2007_17	260886	1675954	NA	CA1030	Salina_2007_4	260484	1676629	NA	NA	785.639	1
2007	Salina_2007_18	260518	1676575	NA	XX.XX|RX.OX	Salina_2007_4	260484	1676629	NA	NA	63.8122	1
2007	Salina_2007_19	260664	1676090	CA1032	XX.XX|GX.RX	Salina_2007_4	260484	1676629	NA	NA	568.261	1
2007	Salina_2007_20	260842	1676107	XX.XX|YX.OX	XX.XX|OX.WX	Salina_2007_4	260484	1676629	NA	NA	632.968	1
2007	Salina_2007_21	260190	1677373	XX.XX|GX.YX	CA1044	Salina_2007_4	260484	1676629	NA	NA	799.982	1
2007	Salina_2007_22	260266	1678162	NA	CA1019	Salina_2007_4	260484	1676629	NA	NA	1548.42	1
2007	Salina_2007_23	260195	1677532	CA1052	CA1018	Salina_2007_4	260484	1676629	NA	NA	948.119	1
2007	Salina_2007_25	260585	1676198	CA1101	CA1029	Salina_2007_4	260484	1676629	NA	NA	442.676	1
2007	Salina_2007_1	260364	1676891	NA	NA	Salina_2007_5	260525	1676536	NA	CA1139	389.803	1
2007	Salina_2007_2	260370	1676869	CA1047	XX.XX|RX.RX	Salina_2007_5	260525	1676536	NA	CA1139	367.306	1
2007	Salina_2007_3	260421	1676822	NA	NA	Salina_2007_5	260525	1676536	NA	CA1139	304.322	1
2007	Salina_2007_4	260484	1676629	NA	NA	Salina_2007_5	260525	1676536	NA	CA1139	101.637	1
2007	Salina_2007_6	260970	1676012	NA	CA1050	Salina_2007_5	260525	1676536	NA	CA1139	687.46	1
2007	Salina_2007_7	260154	1677510	NA	NA	Salina_2007_5	260525	1676536	NA	CA1139	1042.27	1
2007	Salina_2007_8	260148	1677571	NA	NA	Salina_2007_5	260525	1676536	NA	CA1139	1101.52	1
2007	Salina_2007_9	260804	1676172	NA	NA	Salina_2007_5	260525	1676536	NA	CA1139	458.625	1
2007	Salina_2007_10	260731	1678043	NA	NA	Salina_2007_5	260525	1676536	NA	CA1139	1521.01	1
2007	Salina_2007_11	260570	1678345	NA	NA	Salina_2007_5	260525	1676536	NA	CA1139	1809.56	1
2007	Salina_2007_12	260431	1676787	NA	NA	Salina_2007_5	260525	1676536	NA	CA1139	268.024	1
2007	Salina_2007_13	260459	1676693	NA	NA	Salina_2007_5	260525	1676536	NA	CA1139	170.309	1
2007	Salina_2007_14	260159	1677511	NA	NA	Salina_2007_5	260525	1676536	NA	CA1139	1041.43	1
2007	Salina_2007_15	260801	1677483	NA	NA	Salina_2007_5	260525	1676536	NA	CA1139	986.4	1
2007	Salina_2007_16	260148	1677854	NA	NA	Salina_2007_5	260525	1676536	NA	CA1139	1370.86	1
2007	Salina_2007_17	260886	1675954	NA	CA1030	Salina_2007_5	260525	1676536	NA	CA1139	684.869	1
2007	Salina_2007_18	260518	1676575	NA	XX.XX|RX.OX	Salina_2007_5	260525	1676536	NA	CA1139	39.6232	1
2007	Salina_2007_19	260664	1676090	CA1032	XX.XX|GX.RX	Salina_2007_5	260525	1676536	NA	CA1139	467.158	1
2007	Salina_2007_20	260842	1676107	XX.XX|YX.OX	XX.XX|OX.WX	Salina_2007_5	260525	1676536	NA	CA1139	533.414	1
2007	Salina_2007_21	260190	1677373	XX.XX|GX.YX	CA1044	Salina_2007_5	260525	1676536	NA	CA1139	901.551	1
2007	Salina_2007_22	260266	1678162	NA	CA1019	Salina_2007_5	260525	1676536	NA	CA1139	1646.5	1
2007	Salina_2007_23	260195	1677532	CA1052	CA1018	Salina_2007_5	260525	1676536	NA	CA1139	1049.25	1
2007	Salina_2007_25	260585	1676198	CA1101	CA1029	Salina_2007_5	260525	1676536	NA	CA1139	343.284	1
2007	Salina_2007_1	260364	1676891	NA	NA	Salina_2007_6	260970	1676012	NA	CA1050	1067.65	NA
2007	Salina_2007_2	260370	1676869	CA1047	XX.XX|RX.RX	Salina_2007_6	260970	1676012	NA	CA1050	1046.16	NA
2007	Salina_2007_3	260421	1676822	NA	NA	Salina_2007_6	260970	1676012	NA	CA1050	978.52	NA
2007	Salina_2007_4	260484	1676629	NA	NA	Salina_2007_6	260970	1676012	NA	CA1050	785.42	NA
2007	Salina_2007_5	260525	1676536	NA	CA1139	Salina_2007_6	260970	1676012	NA	CA1050	687.46	NA
2007	Salina_2007_7	260154	1677510	NA	NA	Salina_2007_6	260970	1676012	NA	CA1050	1705.83	NA
2007	Salina_2007_8	260148	1677571	NA	NA	Salina_2007_6	260970	1676012	NA	CA1050	1762.43	NA
2007	Salina_2007_9	260804	1676172	NA	NA	Salina_2007_6	260970	1676012	NA	CA1050	230.556	NA
2007	Salina_2007_10	260731	1678043	NA	NA	Salina_2007_6	260970	1676012	NA	CA1050	2045.01	NA
2007	Salina_2007_11	260570	1678345	NA	NA	Salina_2007_6	260970	1676012	NA	CA1050	2367.04	NA
2007	Salina_2007_12	260431	1676787	NA	NA	Salina_2007_6	260970	1676012	NA	CA1050	944.005	NA
2007	Salina_2007_13	260459	1676693	NA	NA	Salina_2007_6	260970	1676012	NA	CA1050	851.4	NA
2007	Salina_2007_14	260159	1677511	NA	NA	Salina_2007_6	260970	1676012	NA	CA1050	1704.32	NA
2007	Salina_2007_15	260801	1677483	NA	NA	Salina_2007_6	260970	1676012	NA	CA1050	1480.68	NA
2007	Salina_2007_16	260148	1677854	NA	NA	Salina_2007_6	260970	1676012	NA	CA1050	2017.09	NA
2007	Salina_2007_17	260886	1675954	NA	CA1030	Salina_2007_6	260970	1676012	NA	CA1050	102.078	NA
2007	Salina_2007_18	260518	1676575	NA	XX.XX|RX.OX	Salina_2007_6	260970	1676012	NA	CA1050	721.992	NA
2007	Salina_2007_19	260664	1676090	CA1032	XX.XX|GX.RX	Salina_2007_6	260970	1676012	NA	CA1050	315.785	NA
2007	Salina_2007_20	260842	1676107	XX.XX|YX.OX	XX.XX|OX.WX	Salina_2007_6	260970	1676012	NA	CA1050	159.402	NA
2007	Salina_2007_21	260190	1677373	XX.XX|GX.YX	CA1044	Salina_2007_6	260970	1676012	NA	CA1050	1568.67	NA
2007	Salina_2007_22	260266	1678162	NA	CA1019	Salina_2007_6	260970	1676012	NA	CA1050	2262.33	NA
2007	Salina_2007_23	260195	1677532	CA1052	CA1018	Salina_2007_6	260970	1676012	NA	CA1050	1706.17	NA
2007	Salina_2007_25	260585	1676198	CA1101	CA1029	Salina_2007_6	260970	1676012	NA	CA1050	427.576	NA
2007	Salina_2007_30	260511	1676327	CA1057	CA1062	Salina_2007_6	260970	1676012	NA	CA1050	556.692	NA
2007	Salina_2007_31	260506	1676429	CA1108	CA1111	Salina_2007_6	260970	1676012	NA	CA1050	623.847	NA
2007	Salina_2007_1	260364	1676891	NA	NA	Salina_2007_7	260154	1677510	NA	NA	653.652	NA
2007	Salina_2007_3	260421	1676822	NA	NA	Salina_2007_7	260154	1677510	NA	NA	737.993	NA
2007	Salina_2007_4	260484	1676629	NA	NA	Salina_2007_7	260154	1677510	NA	NA	940.777	NA
2007	Salina_2007_5	260525	1676536	NA	CA1139	Salina_2007_7	260154	1677510	NA	NA	1042.27	NA
2007	Salina_2007_6	260970	1676012	NA	CA1050	Salina_2007_7	260154	1677510	NA	NA	1705.83	NA
2007	Salina_2007_8	260148	1677571	NA	NA	Salina_2007_7	260154	1677510	NA	NA	61.2944	NA
2007	Salina_2007_9	260804	1676172	NA	NA	Salina_2007_7	260154	1677510	NA	NA	1487.53	NA
2007	Salina_2007_10	260731	1678043	NA	NA	Salina_2007_7	260154	1677510	NA	NA	785.505	NA
2007	Salina_2007_11	260570	1678345	NA	NA	Salina_2007_7	260154	1677510	NA	NA	932.889	NA
2007	Salina_2007_12	260431	1676787	NA	NA	Salina_2007_7	260154	1677510	NA	NA	774.247	NA
2007	Salina_2007_13	260459	1676693	NA	NA	Salina_2007_7	260154	1677510	NA	NA	872.075	NA
2007	Salina_2007_14	260159	1677511	NA	NA	Salina_2007_7	260154	1677510	NA	NA	5.09902	NA
2007	Salina_2007_15	260801	1677483	NA	NA	Salina_2007_7	260154	1677510	NA	NA	647.563	NA
2007	Salina_2007_16	260148	1677854	NA	NA	Salina_2007_7	260154	1677510	NA	NA	344.052	NA
2007	Salina_2007_17	260886	1675954	NA	CA1030	Salina_2007_7	260154	1677510	NA	NA	1719.58	NA
2007	Salina_2007_18	260518	1676575	NA	XX.XX|RX.OX	Salina_2007_7	260154	1677510	NA	NA	1003.35	NA
2007	Salina_2007_19	260664	1676090	CA1032	XX.XX|GX.RX	Salina_2007_7	260154	1677510	NA	NA	1508.81	NA
2007	Salina_2007_20	260842	1676107	XX.XX|YX.OX	XX.XX|OX.WX	Salina_2007_7	260154	1677510	NA	NA	1562.61	NA
2007	Salina_2007_21	260190	1677373	XX.XX|GX.YX	CA1044	Salina_2007_7	260154	1677510	NA	NA	141.651	NA
2007	Salina_2007_22	260266	1678162	NA	CA1019	Salina_2007_7	260154	1677510	NA	NA	661.55	NA
2007	Salina_2007_23	260195	1677532	CA1052	CA1018	Salina_2007_7	260154	1677510	NA	NA	46.5296	NA
2007	Salina_2007_25	260585	1676198	CA1101	CA1029	Salina_2007_7	260154	1677510	NA	NA	1380.98	NA
2007	Salina_2007_2	260370	1676869	CA1047	XX.XX|RX.RX	Salina_2007_8	260148	1677571	NA	NA	736.266	NA
2007	Salina_2007_3	260421	1676822	NA	NA	Salina_2007_8	260148	1677571	NA	NA	797.201	NA
2007	Salina_2007_4	260484	1676629	NA	NA	Salina_2007_8	260148	1677571	NA	NA	1000.13	NA
2007	Salina_2007_5	260525	1676536	NA	CA1139	Salina_2007_8	260148	1677571	NA	NA	1101.52	NA
2007	Salina_2007_6	260970	1676012	NA	CA1050	Salina_2007_8	260148	1677571	NA	NA	1762.43	NA
2007	Salina_2007_7	260154	1677510	NA	NA	Salina_2007_8	260148	1677571	NA	NA	61.2944	NA
2007	Salina_2007_9	260804	1676172	NA	NA	Salina_2007_8	260148	1677571	NA	NA	1545.17	NA
2007	Salina_2007_10	260731	1678043	NA	NA	Salina_2007_8	260148	1677571	NA	NA	750.115	NA
2007	Salina_2007_11	260570	1678345	NA	NA	Salina_2007_8	260148	1677571	NA	NA	881.567	NA
2007	Salina_2007_12	260431	1676787	NA	NA	Salina_2007_8	260148	1677571	NA	NA	833.514	NA
2007	Salina_2007_13	260459	1676693	NA	NA	Salina_2007_8	260148	1677571	NA	NA	931.453	NA
2007	Salina_2007_14	260159	1677511	NA	NA	Salina_2007_8	260148	1677571	NA	NA	61	NA
2007	Salina_2007_15	260801	1677483	NA	NA	Salina_2007_8	260148	1677571	NA	NA	658.903	NA
2007	Salina_2007_16	260148	1677854	NA	NA	Salina_2007_8	260148	1677571	NA	NA	283	NA
2007	Salina_2007_17	260886	1675954	NA	CA1030	Salina_2007_8	260148	1677571	NA	NA	1777.45	NA
2007	Salina_2007_18	260518	1676575	NA	XX.XX|RX.OX	Salina_2007_8	260148	1677571	NA	NA	1062.5	NA
2007	Salina_2007_19	260664	1676090	CA1032	XX.XX|GX.RX	Salina_2007_8	260148	1677571	NA	NA	1568.32	NA
2007	Salina_2007_20	260842	1676107	XX.XX|YX.OX	XX.XX|OX.WX	Salina_2007_8	260148	1677571	NA	NA	1620.16	NA
2007	Salina_2007_21	260190	1677373	XX.XX|GX.YX	CA1044	Salina_2007_8	260148	1677571	NA	NA	202.406	NA
2007	Salina_2007_22	260266	1678162	NA	CA1019	Salina_2007_8	260148	1677571	NA	NA	602.665	NA
2007	Salina_2007_23	260195	1677532	CA1052	CA1018	Salina_2007_8	260148	1677571	NA	NA	61.0737	NA
2007	Salina_2007_25	260585	1676198	CA1101	CA1029	Salina_2007_8	260148	1677571	NA	NA	1440.87	NA
2007	Salina_2007_1	260364	1676891	NA	NA	Salina_2007_9	260804	1676172	NA	NA	842.948	1
2007	Salina_2007_2	260370	1676869	CA1047	XX.XX|RX.RX	Salina_2007_9	260804	1676172	NA	NA	821.076	1
2007	Salina_2007_3	260421	1676822	NA	NA	Salina_2007_9	260804	1676172	NA	NA	754.446	1
2007	Salina_2007_4	260484	1676629	NA	NA	Salina_2007_9	260804	1676172	NA	NA	557.897	1
2007	Salina_2007_5	260525	1676536	NA	CA1139	Salina_2007_9	260804	1676172	NA	NA	458.625	1
2007	Salina_2007_6	260970	1676012	NA	CA1050	Salina_2007_9	260804	1676172	NA	NA	230.556	1
2007	Salina_2007_7	260154	1677510	NA	NA	Salina_2007_9	260804	1676172	NA	NA	1487.53	1
2007	Salina_2007_8	260148	1677571	NA	NA	Salina_2007_9	260804	1676172	NA	NA	1545.17	1
2007	Salina_2007_10	260731	1678043	NA	NA	Salina_2007_9	260804	1676172	NA	NA	1872.42	1
2007	Salina_2007_13	260459	1676693	NA	NA	Salina_2007_9	260804	1676172	NA	NA	624.873	1
2007	Salina_2007_14	260159	1677511	NA	NA	Salina_2007_9	260804	1676172	NA	NA	1486.25	1
2007	Salina_2007_15	260801	1677483	NA	NA	Salina_2007_9	260804	1676172	NA	NA	1311	1
2007	Salina_2007_16	260148	1677854	NA	NA	Salina_2007_9	260804	1676172	NA	NA	1805.4	1
2007	Salina_2007_17	260886	1675954	NA	CA1030	Salina_2007_9	260804	1676172	NA	NA	232.912	1
2007	Salina_2007_18	260518	1676575	NA	XX.XX|RX.OX	Salina_2007_9	260804	1676172	NA	NA	494.171	1
2007	Salina_2007_19	260664	1676090	CA1032	XX.XX|GX.RX	Salina_2007_9	260804	1676172	NA	NA	162.247	1
2007	Salina_2007_20	260842	1676107	XX.XX|YX.OX	XX.XX|OX.WX	Salina_2007_9	260804	1676172	NA	NA	75.2928	1
2007	Salina_2007_21	260190	1677373	XX.XX|GX.YX	CA1044	Salina_2007_9	260804	1676172	NA	NA	1348.85	1
2007	Salina_2007_22	260266	1678162	NA	CA1019	Salina_2007_9	260804	1676172	NA	NA	2061.44	1
2007	Salina_2007_23	260195	1677532	CA1052	CA1018	Salina_2007_9	260804	1676172	NA	NA	1490.13	1
2007	Salina_2007_25	260585	1676198	CA1101	CA1029	Salina_2007_9	260804	1676172	NA	NA	220.538	1
2007	Salina_2007_1	260364	1676891	NA	NA	Salina_2007_10	260731	1678043	NA	NA	1209.05	NA
2007	Salina_2007_2	260370	1676869	CA1047	XX.XX|RX.RX	Salina_2007_10	260731	1678043	NA	NA	1228.25	NA
2007	Salina_2007_3	260421	1676822	NA	NA	Salina_2007_10	260731	1678043	NA	NA	1259.74	NA
2007	Salina_2007_4	260484	1676629	NA	NA	Salina_2007_10	260731	1678043	NA	NA	1435.41	NA
2007	Salina_2007_5	260525	1676536	NA	CA1139	Salina_2007_10	260731	1678043	NA	NA	1521.01	NA
2007	Salina_2007_6	260970	1676012	NA	CA1050	Salina_2007_10	260731	1678043	NA	NA	2045.01	NA
2007	Salina_2007_7	260154	1677510	NA	NA	Salina_2007_10	260731	1678043	NA	NA	785.505	NA
2007	Salina_2007_8	260148	1677571	NA	NA	Salina_2007_10	260731	1678043	NA	NA	750.115	NA
2007	Salina_2007_9	260804	1676172	NA	NA	Salina_2007_10	260731	1678043	NA	NA	1872.42	NA
2007	Salina_2007_11	260570	1678345	NA	NA	Salina_2007_10	260731	1678043	NA	NA	342.235	NA
2007	Salina_2007_12	260431	1676787	NA	NA	Salina_2007_10	260731	1678043	NA	NA	1291.33	NA
2007	Salina_2007_13	260459	1676693	NA	NA	Salina_2007_10	260731	1678043	NA	NA	1377.13	NA
2007	Salina_2007_14	260159	1677511	NA	NA	Salina_2007_10	260731	1678043	NA	NA	781.158	NA
2007	Salina_2007_15	260801	1677483	NA	NA	Salina_2007_10	260731	1678043	NA	NA	564.358	NA
2007	Salina_2007_16	260148	1677854	NA	NA	Salina_2007_10	260731	1678043	NA	NA	612.87	NA
2007	Salina_2007_17	260886	1675954	NA	CA1030	Salina_2007_10	260731	1678043	NA	NA	2094.74	NA
2007	Salina_2007_18	260518	1676575	NA	XX.XX|RX.OX	Salina_2007_10	260731	1678043	NA	NA	1483.37	NA
2007	Salina_2007_19	260664	1676090	CA1032	XX.XX|GX.RX	Salina_2007_10	260731	1678043	NA	NA	1954.15	NA
2007	Salina_2007_20	260842	1676107	XX.XX|YX.OX	XX.XX|OX.WX	Salina_2007_10	260731	1678043	NA	NA	1939.18	NA
2007	Salina_2007_21	260190	1677373	XX.XX|GX.YX	CA1044	Salina_2007_10	260731	1678043	NA	NA	861.151	NA
2007	Salina_2007_22	260266	1678162	NA	CA1019	Salina_2007_10	260731	1678043	NA	NA	479.985	NA
2007	Salina_2007_23	260195	1677532	CA1052	CA1018	Salina_2007_10	260731	1678043	NA	NA	740.552	NA
2007	Salina_2007_25	260585	1676198	CA1101	CA1029	Salina_2007_10	260731	1678043	NA	NA	1850.77	NA
2007	Salina_2007_30	260511	1676327	CA1057	CA1062	Salina_2007_10	260731	1678043	NA	NA	1730.05	NA
2007	Salina_2007_31	260506	1676429	CA1108	CA1111	Salina_2007_10	260731	1678043	NA	NA	1629.61	NA
2007	Salina_2007_1	260364	1676891	NA	NA	Salina_2007_11	260570	1678345	NA	NA	1468.52	NA
2007	Salina_2007_2	260370	1676869	CA1047	XX.XX|RX.RX	Salina_2007_11	260570	1678345	NA	NA	1489.49	NA
2007	Salina_2007_3	260421	1676822	NA	NA	Salina_2007_11	260570	1678345	NA	NA	1530.27	NA
2007	Salina_2007_4	260484	1676629	NA	NA	Salina_2007_11	260570	1678345	NA	NA	1718.15	NA
2007	Salina_2007_5	260525	1676536	NA	CA1139	Salina_2007_11	260570	1678345	NA	NA	1809.56	NA
2007	Salina_2007_6	260970	1676012	NA	CA1050	Salina_2007_11	260570	1678345	NA	NA	2367.04	NA
2007	Salina_2007_7	260154	1677510	NA	NA	Salina_2007_11	260570	1678345	NA	NA	932.889	NA
2007	Salina_2007_8	260148	1677571	NA	NA	Salina_2007_11	260570	1678345	NA	NA	881.567	NA
2007	Salina_2007_10	260731	1678043	NA	NA	Salina_2007_11	260570	1678345	NA	NA	342.235	NA
2007	Salina_2007_12	260431	1676787	NA	NA	Salina_2007_11	260570	1678345	NA	NA	1564.19	NA
2007	Salina_2007_13	260459	1676693	NA	NA	Salina_2007_11	260570	1678345	NA	NA	1655.72	NA
2007	Salina_2007_14	260159	1677511	NA	NA	Salina_2007_11	260570	1678345	NA	NA	929.773	NA
2007	Salina_2007_15	260801	1677483	NA	NA	Salina_2007_11	260570	1678345	NA	NA	892.415	NA
2007	Salina_2007_16	260148	1677854	NA	NA	Salina_2007_11	260570	1678345	NA	NA	647.43	NA
2007	Salina_2007_17	260886	1675954	NA	CA1030	Salina_2007_11	260570	1678345	NA	NA	2411.79	NA
2007	Salina_2007_18	260518	1676575	NA	XX.XX|RX.OX	Salina_2007_11	260570	1678345	NA	NA	1770.76	NA
2007	Salina_2007_19	260664	1676090	CA1032	XX.XX|GX.RX	Salina_2007_11	260570	1678345	NA	NA	2256.96	NA
2007	Salina_2007_20	260842	1676107	XX.XX|YX.OX	XX.XX|OX.WX	Salina_2007_11	260570	1678345	NA	NA	2254.47	NA
2007	Salina_2007_21	260190	1677373	XX.XX|GX.YX	CA1044	Salina_2007_11	260570	1678345	NA	NA	1043.64	NA
2007	Salina_2007_22	260266	1678162	NA	CA1019	Salina_2007_11	260570	1678345	NA	NA	354.831	NA
2007	Salina_2007_23	260195	1677532	CA1052	CA1018	Salina_2007_11	260570	1678345	NA	NA	895.318	NA
2007	Salina_2007_25	260585	1676198	CA1101	CA1029	Salina_2007_11	260570	1678345	NA	NA	2147.05	NA
2007	Salina_2007_1	260364	1676891	NA	NA	Salina_2007_12	260431	1676787	NA	NA	123.713	NA
2007	Salina_2007_2	260370	1676869	CA1047	XX.XX|RX.RX	Salina_2007_12	260431	1676787	NA	NA	102.201	NA
2007	Salina_2007_3	260421	1676822	NA	NA	Salina_2007_12	260431	1676787	NA	NA	36.4005	NA
2007	Salina_2007_4	260484	1676629	NA	NA	Salina_2007_12	260431	1676787	NA	NA	166.652	NA
2007	Salina_2007_5	260525	1676536	NA	CA1139	Salina_2007_12	260431	1676787	NA	NA	268.024	NA
2007	Salina_2007_6	260970	1676012	NA	CA1050	Salina_2007_12	260431	1676787	NA	NA	944.005	NA
2007	Salina_2007_7	260154	1677510	NA	NA	Salina_2007_12	260431	1676787	NA	NA	774.247	NA
2007	Salina_2007_8	260148	1677571	NA	NA	Salina_2007_12	260431	1676787	NA	NA	833.514	NA
2007	Salina_2007_10	260731	1678043	NA	NA	Salina_2007_12	260431	1676787	NA	NA	1291.33	NA
2007	Salina_2007_11	260570	1678345	NA	NA	Salina_2007_12	260431	1676787	NA	NA	1564.19	NA
2007	Salina_2007_13	260459	1676693	NA	NA	Salina_2007_12	260431	1676787	NA	NA	98.0816	NA
2007	Salina_2007_14	260159	1677511	NA	NA	Salina_2007_12	260431	1676787	NA	NA	773.408	NA
2007	Salina_2007_15	260801	1677483	NA	NA	Salina_2007_12	260431	1676787	NA	NA	788.236	NA
2007	Salina_2007_16	260148	1677854	NA	NA	Salina_2007_12	260431	1676787	NA	NA	1103.89	NA
2007	Salina_2007_17	260886	1675954	NA	CA1030	Salina_2007_12	260431	1676787	NA	NA	949.165	NA
2007	Salina_2007_18	260518	1676575	NA	XX.XX|RX.OX	Salina_2007_12	260431	1676787	NA	NA	229.157	NA
2007	Salina_2007_19	260664	1676090	CA1032	XX.XX|GX.RX	Salina_2007_12	260431	1676787	NA	NA	734.914	NA
2007	Salina_2007_20	260842	1676107	XX.XX|YX.OX	XX.XX|OX.WX	Salina_2007_12	260431	1676787	NA	NA	794.557	NA
2007	Salina_2007_21	260190	1677373	XX.XX|GX.YX	CA1044	Salina_2007_12	260431	1676787	NA	NA	633.622	NA
2007	Salina_2007_22	260266	1678162	NA	CA1019	Salina_2007_12	260431	1676787	NA	NA	1384.86	NA
2007	Salina_2007_23	260195	1677532	CA1052	CA1018	Salina_2007_12	260431	1676787	NA	NA	781.486	NA
2007	Salina_2007_25	260585	1676198	CA1101	CA1029	Salina_2007_12	260431	1676787	NA	NA	608.8	NA
2007	Salina_2007_1	260364	1676891	NA	NA	Salina_2007_13	260459	1676693	NA	NA	219.611	NA
2007	Salina_2007_3	260421	1676822	NA	NA	Salina_2007_13	260459	1676693	NA	NA	134.48	NA
2007	Salina_2007_4	260484	1676629	NA	NA	Salina_2007_13	260459	1676693	NA	NA	68.7095	NA
2007	Salina_2007_5	260525	1676536	NA	CA1139	Salina_2007_13	260459	1676693	NA	NA	170.309	NA
2007	Salina_2007_6	260970	1676012	NA	CA1050	Salina_2007_13	260459	1676693	NA	NA	851.4	NA
2007	Salina_2007_7	260154	1677510	NA	NA	Salina_2007_13	260459	1676693	NA	NA	872.075	NA
2007	Salina_2007_8	260148	1677571	NA	NA	Salina_2007_13	260459	1676693	NA	NA	931.453	NA
2007	Salina_2007_9	260804	1676172	NA	NA	Salina_2007_13	260459	1676693	NA	NA	624.873	NA
2007	Salina_2007_10	260731	1678043	NA	NA	Salina_2007_13	260459	1676693	NA	NA	1377.13	NA
2007	Salina_2007_11	260570	1678345	NA	NA	Salina_2007_13	260459	1676693	NA	NA	1655.72	NA
2007	Salina_2007_12	260431	1676787	NA	NA	Salina_2007_13	260459	1676693	NA	NA	98.0816	NA
2007	Salina_2007_14	260159	1677511	NA	NA	Salina_2007_13	260459	1676693	NA	NA	871.277	NA
2007	Salina_2007_15	260801	1677483	NA	NA	Salina_2007_13	260459	1676693	NA	NA	860.851	NA
2007	Salina_2007_16	260148	1677854	NA	NA	Salina_2007_13	260459	1676693	NA	NA	1201.93	NA
2007	Salina_2007_17	260886	1675954	NA	CA1030	Salina_2007_13	260459	1676693	NA	NA	853.493	NA
2007	Salina_2007_18	260518	1676575	NA	XX.XX|RX.OX	Salina_2007_13	260459	1676693	NA	NA	131.928	NA
2007	Salina_2007_19	260664	1676090	CA1032	XX.XX|GX.RX	Salina_2007_13	260459	1676693	NA	NA	636.894	NA
2007	Salina_2007_20	260842	1676107	XX.XX|YX.OX	XX.XX|OX.WX	Salina_2007_13	260459	1676693	NA	NA	700.061	NA
2007	Salina_2007_21	260190	1677373	XX.XX|GX.YX	CA1044	Salina_2007_13	260459	1676693	NA	NA	731.274	NA
2007	Salina_2007_22	260266	1678162	NA	CA1019	Salina_2007_13	260459	1676693	NA	NA	1481.62	NA
2007	Salina_2007_23	260195	1677532	CA1052	CA1018	Salina_2007_13	260459	1676693	NA	NA	879.555	NA
2007	Salina_2007_25	260585	1676198	CA1101	CA1029	Salina_2007_13	260459	1676693	NA	NA	510.785	NA
2007	Salina_2007_1	260364	1676891	NA	NA	Salina_2007_14	260159	1677511	NA	NA	653.012	NA
2007	Salina_2007_2	260370	1676869	CA1047	XX.XX|RX.RX	Salina_2007_14	260159	1677511	NA	NA	675.785	NA
2007	Salina_2007_3	260421	1676822	NA	NA	Salina_2007_14	260159	1677511	NA	NA	737.133	NA
2007	Salina_2007_4	260484	1676629	NA	NA	Salina_2007_14	260159	1677511	NA	NA	939.973	NA
2007	Salina_2007_5	260525	1676536	NA	CA1139	Salina_2007_14	260159	1677511	NA	NA	1041.43	NA
2007	Salina_2007_6	260970	1676012	NA	CA1050	Salina_2007_14	260159	1677511	NA	NA	1704.32	NA
2007	Salina_2007_7	260154	1677510	NA	NA	Salina_2007_14	260159	1677511	NA	NA	5.09902	NA
2007	Salina_2007_8	260148	1677571	NA	NA	Salina_2007_14	260159	1677511	NA	NA	61	NA
2007	Salina_2007_9	260804	1676172	NA	NA	Salina_2007_14	260159	1677511	NA	NA	1486.25	NA
2007	Salina_2007_10	260731	1678043	NA	NA	Salina_2007_14	260159	1677511	NA	NA	781.158	NA
2007	Salina_2007_11	260570	1678345	NA	NA	Salina_2007_14	260159	1677511	NA	NA	929.773	NA
2007	Salina_2007_12	260431	1676787	NA	NA	Salina_2007_14	260159	1677511	NA	NA	773.408	NA
2007	Salina_2007_13	260459	1676693	NA	NA	Salina_2007_14	260159	1677511	NA	NA	871.277	NA
2007	Salina_2007_15	260801	1677483	NA	NA	Salina_2007_14	260159	1677511	NA	NA	642.61	NA
2007	Salina_2007_16	260148	1677854	NA	NA	Salina_2007_14	260159	1677511	NA	NA	343.176	NA
2007	Salina_2007_17	260886	1675954	NA	CA1030	Salina_2007_14	260159	1677511	NA	NA	1718.36	NA
2007	Salina_2007_18	260518	1676575	NA	XX.XX|RX.OX	Salina_2007_14	260159	1677511	NA	NA	1002.49	NA
2007	Salina_2007_19	260664	1676090	CA1032	XX.XX|GX.RX	Salina_2007_14	260159	1677511	NA	NA	1508.07	NA
2007	Salina_2007_20	260842	1676107	XX.XX|YX.OX	XX.XX|OX.WX	Salina_2007_14	260159	1677511	NA	NA	1561.32	NA
2007	Salina_2007_21	260190	1677373	XX.XX|GX.YX	CA1044	Salina_2007_14	260159	1677511	NA	NA	141.439	NA
2007	Salina_2007_22	260266	1678162	NA	CA1019	Salina_2007_14	260159	1677511	NA	NA	659.735	NA
2007	Salina_2007_23	260195	1677532	CA1052	CA1018	Salina_2007_14	260159	1677511	NA	NA	41.6773	NA
2007	Salina_2007_25	260585	1676198	CA1101	CA1029	Salina_2007_14	260159	1677511	NA	NA	1380.38	NA
2007	Salina_2007_30	260511	1676327	CA1057	CA1062	Salina_2007_14	260159	1677511	NA	NA	1235.22	NA
2007	Salina_2007_31	260506	1676429	CA1108	CA1111	Salina_2007_14	260159	1677511	NA	NA	1136.28	NA
2007	Salina_2007_1	260364	1676891	NA	NA	Salina_2007_15	260801	1677483	NA	NA	735.821	NA
2007	Salina_2007_2	260370	1676869	CA1047	XX.XX|RX.RX	Salina_2007_15	260801	1677483	NA	NA	750.171	NA
2007	Salina_2007_3	260421	1676822	NA	NA	Salina_2007_15	260801	1677483	NA	NA	762.444	NA
2007	Salina_2007_4	260484	1676629	NA	NA	Salina_2007_15	260801	1677483	NA	NA	910.936	NA
2007	Salina_2007_5	260525	1676536	NA	CA1139	Salina_2007_15	260801	1677483	NA	NA	986.4	NA
2007	Salina_2007_6	260970	1676012	NA	CA1050	Salina_2007_15	260801	1677483	NA	NA	1480.68	NA
2007	Salina_2007_7	260154	1677510	NA	NA	Salina_2007_15	260801	1677483	NA	NA	647.563	NA
2007	Salina_2007_8	260148	1677571	NA	NA	Salina_2007_15	260801	1677483	NA	NA	658.903	NA
2007	Salina_2007_9	260804	1676172	NA	NA	Salina_2007_15	260801	1677483	NA	NA	1311	NA
2007	Salina_2007_10	260731	1678043	NA	NA	Salina_2007_15	260801	1677483	NA	NA	564.358	NA
2007	Salina_2007_11	260570	1678345	NA	NA	Salina_2007_15	260801	1677483	NA	NA	892.415	NA
2007	Salina_2007_12	260431	1676787	NA	NA	Salina_2007_15	260801	1677483	NA	NA	788.236	NA
2007	Salina_2007_13	260459	1676693	NA	NA	Salina_2007_15	260801	1677483	NA	NA	860.851	NA
2007	Salina_2007_14	260159	1677511	NA	NA	Salina_2007_15	260801	1677483	NA	NA	642.61	NA
2007	Salina_2007_16	260148	1677854	NA	NA	Salina_2007_15	260801	1677483	NA	NA	751.033	NA
2007	Salina_2007_17	260886	1675954	NA	CA1030	Salina_2007_15	260801	1677483	NA	NA	1531.36	NA
2007	Salina_2007_18	260518	1676575	NA	XX.XX|RX.OX	Salina_2007_15	260801	1677483	NA	NA	951.08	NA
2007	Salina_2007_19	260664	1676090	CA1032	XX.XX|GX.RX	Salina_2007_15	260801	1677483	NA	NA	1399.72	NA
2007	Salina_2007_20	260842	1676107	XX.XX|YX.OX	XX.XX|OX.WX	Salina_2007_15	260801	1677483	NA	NA	1376.61	NA
2007	Salina_2007_21	260190	1677373	XX.XX|GX.YX	CA1044	Salina_2007_15	260801	1677483	NA	NA	620.823	NA
2007	Salina_2007_22	260266	1678162	NA	CA1019	Salina_2007_15	260801	1677483	NA	NA	864.445	NA
2007	Salina_2007_23	260195	1677532	CA1052	CA1018	Salina_2007_15	260801	1677483	NA	NA	607.978	NA
2007	Salina_2007_25	260585	1676198	CA1101	CA1029	Salina_2007_15	260801	1677483	NA	NA	1303.03	NA
2007	Salina_2007_30	260511	1676327	CA1057	CA1062	Salina_2007_15	260801	1677483	NA	NA	1191.82	NA
2007	Salina_2007_31	260506	1676429	CA1108	CA1111	Salina_2007_15	260801	1677483	NA	NA	1094.5	NA
2007	Salina_2007_1	260364	1676891	NA	NA	Salina_2007_16	260148	1677854	NA	NA	986.927	NA
2007	Salina_2007_2	260370	1676869	CA1047	XX.XX|RX.RX	Salina_2007_16	260148	1677854	NA	NA	1009.71	NA
2007	Salina_2007_3	260421	1676822	NA	NA	Salina_2007_16	260148	1677854	NA	NA	1067.5	NA
2007	Salina_2007_4	260484	1676629	NA	NA	Salina_2007_16	260148	1677854	NA	NA	1270.24	NA
2007	Salina_2007_5	260525	1676536	NA	CA1139	Salina_2007_16	260148	1677854	NA	NA	1370.86	NA
2007	Salina_2007_6	260970	1676012	NA	CA1050	Salina_2007_16	260148	1677854	NA	NA	2017.09	NA
2007	Salina_2007_7	260154	1677510	NA	NA	Salina_2007_16	260148	1677854	NA	NA	344.052	NA
2007	Salina_2007_8	260148	1677571	NA	NA	Salina_2007_16	260148	1677854	NA	NA	283	NA
2007	Salina_2007_9	260804	1676172	NA	NA	Salina_2007_16	260148	1677854	NA	NA	1805.4	NA
2007	Salina_2007_10	260731	1678043	NA	NA	Salina_2007_16	260148	1677854	NA	NA	612.87	NA
2007	Salina_2007_11	260570	1678345	NA	NA	Salina_2007_16	260148	1677854	NA	NA	647.43	NA
2007	Salina_2007_12	260431	1676787	NA	NA	Salina_2007_16	260148	1677854	NA	NA	1103.89	NA
2007	Salina_2007_13	260459	1676693	NA	NA	Salina_2007_16	260148	1677854	NA	NA	1201.93	NA
2007	Salina_2007_14	260159	1677511	NA	NA	Salina_2007_16	260148	1677854	NA	NA	343.176	NA
2007	Salina_2007_15	260801	1677483	NA	NA	Salina_2007_16	260148	1677854	NA	NA	751.033	NA
2007	Salina_2007_17	260886	1675954	NA	CA1030	Salina_2007_16	260148	1677854	NA	NA	2038.29	NA
2007	Salina_2007_18	260518	1676575	NA	XX.XX|RX.OX	Salina_2007_16	260148	1677854	NA	NA	1331.44	NA
2007	Salina_2007_19	260664	1676090	CA1032	XX.XX|GX.RX	Salina_2007_16	260148	1677854	NA	NA	1837.92	NA
2007	Salina_2007_20	260842	1676107	XX.XX|YX.OX	XX.XX|OX.WX	Salina_2007_16	260148	1677854	NA	NA	1879.8	NA
2007	Salina_2007_21	260190	1677373	XX.XX|GX.YX	CA1044	Salina_2007_16	260148	1677854	NA	NA	482.83	NA
2007	Salina_2007_22	260266	1678162	NA	CA1019	Salina_2007_16	260148	1677854	NA	NA	329.83	NA
2007	Salina_2007_23	260195	1677532	CA1052	CA1018	Salina_2007_16	260148	1677854	NA	NA	325.412	NA
2007	Salina_2007_25	260585	1676198	CA1101	CA1029	Salina_2007_16	260148	1677854	NA	NA	1712.69	NA
2007	Salina_2007_30	260511	1676327	CA1057	CA1062	Salina_2007_16	260148	1677854	NA	NA	1569.55	NA
2007	Salina_2007_31	260506	1676429	CA1108	CA1111	Salina_2007_16	260148	1677854	NA	NA	1469.28	NA
2007	Salina_2007_1	260364	1676891	NA	NA	Salina_2007_17	260886	1675954	NA	CA1030	1072.59	NA
2007	Salina_2007_2	260370	1676869	CA1047	XX.XX|RX.RX	Salina_2007_17	260886	1675954	NA	CA1030	1050.47	NA
2007	Salina_2007_3	260421	1676822	NA	NA	Salina_2007_17	260886	1675954	NA	CA1030	984.708	NA
2007	Salina_2007_4	260484	1676629	NA	NA	Salina_2007_17	260886	1675954	NA	CA1030	785.639	NA
2007	Salina_2007_5	260525	1676536	NA	CA1139	Salina_2007_17	260886	1675954	NA	CA1030	684.869	NA
2007	Salina_2007_6	260970	1676012	NA	CA1050	Salina_2007_17	260886	1675954	NA	CA1030	102.078	NA
2007	Salina_2007_7	260154	1677510	NA	NA	Salina_2007_17	260886	1675954	NA	CA1030	1719.58	NA
2007	Salina_2007_8	260148	1677571	NA	NA	Salina_2007_17	260886	1675954	NA	CA1030	1777.45	NA
2007	Salina_2007_9	260804	1676172	NA	NA	Salina_2007_17	260886	1675954	NA	CA1030	232.912	NA
2007	Salina_2007_10	260731	1678043	NA	NA	Salina_2007_17	260886	1675954	NA	CA1030	2094.74	NA
2007	Salina_2007_11	260570	1678345	NA	NA	Salina_2007_17	260886	1675954	NA	CA1030	2411.79	NA
2007	Salina_2007_12	260431	1676787	NA	NA	Salina_2007_17	260886	1675954	NA	CA1030	949.165	NA
2007	Salina_2007_13	260459	1676693	NA	NA	Salina_2007_17	260886	1675954	NA	CA1030	853.493	NA
2007	Salina_2007_14	260159	1677511	NA	NA	Salina_2007_17	260886	1675954	NA	CA1030	1718.36	NA
2007	Salina_2007_15	260801	1677483	NA	NA	Salina_2007_17	260886	1675954	NA	CA1030	1531.36	NA
2007	Salina_2007_16	260148	1677854	NA	NA	Salina_2007_17	260886	1675954	NA	CA1030	2038.29	NA
2007	Salina_2007_18	260518	1676575	NA	XX.XX|RX.OX	Salina_2007_17	260886	1675954	NA	CA1030	721.848	NA
2007	Salina_2007_19	260664	1676090	CA1032	XX.XX|GX.RX	Salina_2007_17	260886	1675954	NA	CA1030	260.346	NA
2007	Salina_2007_20	260842	1676107	XX.XX|YX.OX	XX.XX|OX.WX	Salina_2007_17	260886	1675954	NA	CA1030	159.201	NA
2007	Salina_2007_21	260190	1677373	XX.XX|GX.YX	CA1044	Salina_2007_17	260886	1675954	NA	CA1030	1580.5	NA
2007	Salina_2007_22	260266	1678162	NA	CA1019	Salina_2007_17	260886	1675954	NA	CA1030	2293.4	NA
2007	Salina_2007_23	260195	1677532	CA1052	CA1018	Salina_2007_17	260886	1675954	NA	CA1030	1722.66	NA
2007	Salina_2007_24	261073	1675982	NA	NA	Salina_2007_17	260886	1675954	NA	CA1030	189.085	NA
2007	Salina_2007_25	260585	1676198	CA1101	CA1029	Salina_2007_17	260886	1675954	NA	CA1030	387.475	NA
2007	Salina_2007_27	260649	1678206	NA	CA1040	Salina_2007_17	260886	1675954	NA	CA1030	2264.44	NA
2007	Salina_2007_28	260920	1676099	CA1055	NA	Salina_2007_17	260886	1675954	NA	CA1030	148.933	NA
2007	Salina_2007_30	260511	1676327	CA1057	CA1062	Salina_2007_17	260886	1675954	NA	CA1030	528.918	NA
2007	Salina_2007_31	260506	1676429	CA1108	CA1111	Salina_2007_17	260886	1675954	NA	CA1030	608.297	NA
2007	Salina_2007_32	260274	1676979	CA1107	CA1104	Salina_2007_17	260886	1675954	NA	CA1030	1193.8	NA
2007	Salina_2007_33	260302	1676928	CA1105	CA1106	Salina_2007_17	260886	1675954	NA	CA1030	1135.66	NA
2007	Salina_2007_35	260517	1675994	CA1119	CA1063	Salina_2007_17	260886	1675954	NA	CA1030	371.162	NA
2007	Salina_2007_1	260364	1676891	NA	NA	Salina_2007_18	260518	1676575	NA	XX.XX|RX.OX	351.528	0
2007	Salina_2007_2	260370	1676869	CA1047	XX.XX|RX.RX	Salina_2007_18	260518	1676575	NA	XX.XX|RX.OX	329.15	0
2007	Salina_2007_3	260421	1676822	NA	NA	Salina_2007_18	260518	1676575	NA	XX.XX|RX.OX	265.364	0
2007	Salina_2007_4	260484	1676629	NA	NA	Salina_2007_18	260518	1676575	NA	XX.XX|RX.OX	63.8122	0
2007	Salina_2007_5	260525	1676536	NA	CA1139	Salina_2007_18	260518	1676575	NA	XX.XX|RX.OX	39.6232	0
2007	Salina_2007_6	260970	1676012	NA	CA1050	Salina_2007_18	260518	1676575	NA	XX.XX|RX.OX	721.992	0
2007	Salina_2007_7	260154	1677510	NA	NA	Salina_2007_18	260518	1676575	NA	XX.XX|RX.OX	1003.35	0
2007	Salina_2007_8	260148	1677571	NA	NA	Salina_2007_18	260518	1676575	NA	XX.XX|RX.OX	1062.5	0
2007	Salina_2007_9	260804	1676172	NA	NA	Salina_2007_18	260518	1676575	NA	XX.XX|RX.OX	494.171	0
2007	Salina_2007_10	260731	1678043	NA	NA	Salina_2007_18	260518	1676575	NA	XX.XX|RX.OX	1483.37	0
2007	Salina_2007_11	260570	1678345	NA	NA	Salina_2007_18	260518	1676575	NA	XX.XX|RX.OX	1770.76	0
2007	Salina_2007_12	260431	1676787	NA	NA	Salina_2007_18	260518	1676575	NA	XX.XX|RX.OX	229.157	0
2007	Salina_2007_13	260459	1676693	NA	NA	Salina_2007_18	260518	1676575	NA	XX.XX|RX.OX	131.928	0
2007	Salina_2007_14	260159	1677511	NA	NA	Salina_2007_18	260518	1676575	NA	XX.XX|RX.OX	1002.49	0
2007	Salina_2007_15	260801	1677483	NA	NA	Salina_2007_18	260518	1676575	NA	XX.XX|RX.OX	951.08	0
2007	Salina_2007_16	260148	1677854	NA	NA	Salina_2007_18	260518	1676575	NA	XX.XX|RX.OX	1331.44	0
2007	Salina_2007_17	260886	1675954	NA	CA1030	Salina_2007_18	260518	1676575	NA	XX.XX|RX.OX	721.848	0
2007	Salina_2007_19	260664	1676090	CA1032	XX.XX|GX.RX	Salina_2007_18	260518	1676575	NA	XX.XX|RX.OX	506.499	0
2007	Salina_2007_20	260842	1676107	XX.XX|YX.OX	XX.XX|OX.WX	Salina_2007_18	260518	1676575	NA	XX.XX|RX.OX	569.21	0
2007	Salina_2007_21	260190	1677373	XX.XX|GX.YX	CA1044	Salina_2007_18	260518	1676575	NA	XX.XX|RX.OX	862.779	0
2007	Salina_2007_25	260585	1676198	CA1101	CA1029	Salina_2007_18	260518	1676575	NA	XX.XX|RX.OX	382.907	0
2007	Salina_2007_1	260364	1676891	NA	NA	Salina_2007_19	260664	1676090	CA1032	XX.XX|GX.RX	855.337	1
2007	Salina_2007_2	260370	1676869	CA1047	XX.XX|RX.RX	Salina_2007_19	260664	1676090	CA1032	XX.XX|GX.RX	832.633	1
2007	Salina_2007_3	260421	1676822	NA	NA	Salina_2007_19	260664	1676090	CA1032	XX.XX|GX.RX	771.28	1
2007	Salina_2007_4	260484	1676629	NA	NA	Salina_2007_19	260664	1676090	CA1032	XX.XX|GX.RX	568.261	1
2007	Salina_2007_5	260525	1676536	NA	CA1139	Salina_2007_19	260664	1676090	CA1032	XX.XX|GX.RX	467.158	1
2007	Salina_2007_6	260970	1676012	NA	CA1050	Salina_2007_19	260664	1676090	CA1032	XX.XX|GX.RX	315.785	1
2007	Salina_2007_7	260154	1677510	NA	NA	Salina_2007_19	260664	1676090	CA1032	XX.XX|GX.RX	1508.81	1
2007	Salina_2007_8	260148	1677571	NA	NA	Salina_2007_19	260664	1676090	CA1032	XX.XX|GX.RX	1568.32	1
2007	Salina_2007_9	260804	1676172	NA	NA	Salina_2007_19	260664	1676090	CA1032	XX.XX|GX.RX	162.247	1
2007	Salina_2007_10	260731	1678043	NA	NA	Salina_2007_19	260664	1676090	CA1032	XX.XX|GX.RX	1954.15	1
2007	Salina_2007_11	260570	1678345	NA	NA	Salina_2007_19	260664	1676090	CA1032	XX.XX|GX.RX	2256.96	1
2007	Salina_2007_12	260431	1676787	NA	NA	Salina_2007_19	260664	1676090	CA1032	XX.XX|GX.RX	734.914	1
2007	Salina_2007_13	260459	1676693	NA	NA	Salina_2007_19	260664	1676090	CA1032	XX.XX|GX.RX	636.894	1
2007	Salina_2007_14	260159	1677511	NA	NA	Salina_2007_19	260664	1676090	CA1032	XX.XX|GX.RX	1508.07	1
2007	Salina_2007_15	260801	1677483	NA	NA	Salina_2007_19	260664	1676090	CA1032	XX.XX|GX.RX	1399.72	1
2007	Salina_2007_16	260148	1677854	NA	NA	Salina_2007_19	260664	1676090	CA1032	XX.XX|GX.RX	1837.92	1
2007	Salina_2007_17	260886	1675954	NA	CA1030	Salina_2007_19	260664	1676090	CA1032	XX.XX|GX.RX	260.346	1
2007	Salina_2007_18	260518	1676575	NA	XX.XX|RX.OX	Salina_2007_19	260664	1676090	CA1032	XX.XX|GX.RX	506.499	1
2007	Salina_2007_21	260190	1677373	XX.XX|GX.YX	CA1044	Salina_2007_19	260664	1676090	CA1032	XX.XX|GX.RX	1367.76	1
2007	Salina_2007_22	260266	1678162	NA	CA1019	Salina_2007_19	260664	1676090	CA1032	XX.XX|GX.RX	2109.88	1
2007	Salina_2007_23	260195	1677532	CA1052	CA1018	Salina_2007_19	260664	1676090	CA1032	XX.XX|GX.RX	1516.35	1
2007	Salina_2007_25	260585	1676198	CA1101	CA1029	Salina_2007_19	260664	1676090	CA1032	XX.XX|GX.RX	133.81	1
2007	Salina_2007_30	260511	1676327	CA1057	CA1062	Salina_2007_19	260664	1676090	CA1032	XX.XX|GX.RX	282.096	1
2007	Salina_2007_31	260506	1676429	CA1108	CA1111	Salina_2007_19	260664	1676090	CA1032	XX.XX|GX.RX	374.012	1
2007	Salina_2007_1	260364	1676891	NA	NA	Salina_2007_20	260842	1676107	XX.XX|YX.OX	XX.XX|OX.WX	918.227	NA
2007	Salina_2007_2	260370	1676869	CA1047	XX.XX|RX.RX	Salina_2007_20	260842	1676107	XX.XX|YX.OX	XX.XX|OX.WX	896.341	NA
2007	Salina_2007_3	260421	1676822	NA	NA	Salina_2007_20	260842	1676107	XX.XX|YX.OX	XX.XX|OX.WX	829.739	NA
2007	Salina_2007_4	260484	1676629	NA	NA	Salina_2007_20	260842	1676107	XX.XX|YX.OX	XX.XX|OX.WX	632.968	NA
2007	Salina_2007_5	260525	1676536	NA	CA1139	Salina_2007_20	260842	1676107	XX.XX|YX.OX	XX.XX|OX.WX	533.414	NA
2007	Salina_2007_6	260970	1676012	NA	CA1050	Salina_2007_20	260842	1676107	XX.XX|YX.OX	XX.XX|OX.WX	159.402	NA
2007	Salina_2007_7	260154	1677510	NA	NA	Salina_2007_20	260842	1676107	XX.XX|YX.OX	XX.XX|OX.WX	1562.61	NA
2007	Salina_2007_8	260148	1677571	NA	NA	Salina_2007_20	260842	1676107	XX.XX|YX.OX	XX.XX|OX.WX	1620.16	NA
2007	Salina_2007_9	260804	1676172	NA	NA	Salina_2007_20	260842	1676107	XX.XX|YX.OX	XX.XX|OX.WX	75.2928	NA
2007	Salina_2007_10	260731	1678043	NA	NA	Salina_2007_20	260842	1676107	XX.XX|YX.OX	XX.XX|OX.WX	1939.18	NA
2007	Salina_2007_11	260570	1678345	NA	NA	Salina_2007_20	260842	1676107	XX.XX|YX.OX	XX.XX|OX.WX	2254.47	NA
2007	Salina_2007_12	260431	1676787	NA	NA	Salina_2007_20	260842	1676107	XX.XX|YX.OX	XX.XX|OX.WX	794.557	NA
2007	Salina_2007_13	260459	1676693	NA	NA	Salina_2007_20	260842	1676107	XX.XX|YX.OX	XX.XX|OX.WX	700.061	NA
2007	Salina_2007_14	260159	1677511	NA	NA	Salina_2007_20	260842	1676107	XX.XX|YX.OX	XX.XX|OX.WX	1561.32	NA
2007	Salina_2007_15	260801	1677483	NA	NA	Salina_2007_20	260842	1676107	XX.XX|YX.OX	XX.XX|OX.WX	1376.61	NA
2007	Salina_2007_16	260148	1677854	NA	NA	Salina_2007_20	260842	1676107	XX.XX|YX.OX	XX.XX|OX.WX	1879.8	NA
2007	Salina_2007_17	260886	1675954	NA	CA1030	Salina_2007_20	260842	1676107	XX.XX|YX.OX	XX.XX|OX.WX	159.201	NA
2007	Salina_2007_18	260518	1676575	NA	XX.XX|RX.OX	Salina_2007_20	260842	1676107	XX.XX|YX.OX	XX.XX|OX.WX	569.21	NA
2007	Salina_2007_21	260190	1677373	XX.XX|GX.YX	CA1044	Salina_2007_20	260842	1676107	XX.XX|YX.OX	XX.XX|OX.WX	1424.03	NA
2007	Salina_2007_22	260266	1678162	NA	CA1019	Salina_2007_20	260842	1676107	XX.XX|YX.OX	XX.XX|OX.WX	2134.2	NA
2007	Salina_2007_23	260195	1677532	CA1052	CA1018	Salina_2007_20	260842	1676107	XX.XX|YX.OX	XX.XX|OX.WX	1565	NA
2007	Salina_2007_24	261073	1675982	NA	NA	Salina_2007_20	260842	1676107	XX.XX|YX.OX	XX.XX|OX.WX	262.652	NA
2007	Salina_2007_25	260585	1676198	CA1101	CA1029	Salina_2007_20	260842	1676107	XX.XX|YX.OX	XX.XX|OX.WX	272.635	NA
2007	Salina_2007_27	260649	1678206	NA	CA1040	Salina_2007_20	260842	1676107	XX.XX|YX.OX	XX.XX|OX.WX	2107.85	NA
2007	Salina_2007_30	260511	1676327	CA1057	CA1062	Salina_2007_20	260842	1676107	XX.XX|YX.OX	XX.XX|OX.WX	397.443	NA
2007	Salina_2007_31	260506	1676429	CA1108	CA1111	Salina_2007_20	260842	1676107	XX.XX|YX.OX	XX.XX|OX.WX	465.382	NA
2007	Salina_2007_1	260364	1676891	NA	NA	Salina_2007_21	260190	1677373	XX.XX|GX.YX	CA1044	512.445	1
2007	Salina_2007_2	260370	1676869	CA1047	XX.XX|RX.RX	Salina_2007_21	260190	1677373	XX.XX|GX.YX	CA1044	535.178	1
2007	Salina_2007_3	260421	1676822	NA	NA	Salina_2007_21	260190	1677373	XX.XX|GX.YX	CA1044	597.463	1
2007	Salina_2007_4	260484	1676629	NA	NA	Salina_2007_21	260190	1677373	XX.XX|GX.YX	CA1044	799.982	1
2007	Salina_2007_5	260525	1676536	NA	CA1139	Salina_2007_21	260190	1677373	XX.XX|GX.YX	CA1044	901.551	1
2007	Salina_2007_6	260970	1676012	NA	CA1050	Salina_2007_21	260190	1677373	XX.XX|GX.YX	CA1044	1568.67	1
2007	Salina_2007_7	260154	1677510	NA	NA	Salina_2007_21	260190	1677373	XX.XX|GX.YX	CA1044	141.651	1
2007	Salina_2007_8	260148	1677571	NA	NA	Salina_2007_21	260190	1677373	XX.XX|GX.YX	CA1044	202.406	1
2007	Salina_2007_9	260804	1676172	NA	NA	Salina_2007_21	260190	1677373	XX.XX|GX.YX	CA1044	1348.85	1
2007	Salina_2007_10	260731	1678043	NA	NA	Salina_2007_21	260190	1677373	XX.XX|GX.YX	CA1044	861.151	1
2007	Salina_2007_11	260570	1678345	NA	NA	Salina_2007_21	260190	1677373	XX.XX|GX.YX	CA1044	1043.64	1
2007	Salina_2007_12	260431	1676787	NA	NA	Salina_2007_21	260190	1677373	XX.XX|GX.YX	CA1044	633.622	1
2007	Salina_2007_13	260459	1676693	NA	NA	Salina_2007_21	260190	1677373	XX.XX|GX.YX	CA1044	731.274	1
2007	Salina_2007_14	260159	1677511	NA	NA	Salina_2007_21	260190	1677373	XX.XX|GX.YX	CA1044	141.439	1
2007	Salina_2007_15	260801	1677483	NA	NA	Salina_2007_21	260190	1677373	XX.XX|GX.YX	CA1044	620.823	1
2007	Salina_2007_16	260148	1677854	NA	NA	Salina_2007_21	260190	1677373	XX.XX|GX.YX	CA1044	482.83	1
2007	Salina_2007_17	260886	1675954	NA	CA1030	Salina_2007_21	260190	1677373	XX.XX|GX.YX	CA1044	1580.5	1
2007	Salina_2007_18	260518	1676575	NA	XX.XX|RX.OX	Salina_2007_21	260190	1677373	XX.XX|GX.YX	CA1044	862.779	1
2007	Salina_2007_19	260664	1676090	CA1032	XX.XX|GX.RX	Salina_2007_21	260190	1677373	XX.XX|GX.YX	CA1044	1367.76	1
2007	Salina_2007_20	260842	1676107	XX.XX|YX.OX	XX.XX|OX.WX	Salina_2007_21	260190	1677373	XX.XX|GX.YX	CA1044	1424.03	1
2007	Salina_2007_22	260266	1678162	NA	CA1019	Salina_2007_21	260190	1677373	XX.XX|GX.YX	CA1044	792.652	1
2007	Salina_2007_23	260195	1677532	CA1052	CA1018	Salina_2007_21	260190	1677373	XX.XX|GX.YX	CA1044	159.079	1
2007	Salina_2007_24	261073	1675982	NA	NA	Salina_2007_21	260190	1677373	XX.XX|GX.YX	CA1044	1647.6	1
2007	Salina_2007_25	260585	1676198	CA1101	CA1029	Salina_2007_21	260190	1677373	XX.XX|GX.YX	CA1044	1239.62	1
2007	Salina_2007_27	260649	1678206	NA	CA1040	Salina_2007_21	260190	1677373	XX.XX|GX.YX	CA1044	951.089	1
2007	Salina_2007_30	260511	1676327	CA1057	CA1062	Salina_2007_21	260190	1677373	XX.XX|GX.YX	CA1044	1094.15	1
2007	Salina_2007_31	260506	1676429	CA1108	CA1111	Salina_2007_21	260190	1677373	XX.XX|GX.YX	CA1044	995.486	1
2007	Salina_2007_1	260364	1676891	NA	NA	Salina_2007_22	260266	1678162	NA	CA1019	1274.77	NA
2007	Salina_2007_2	260370	1676869	CA1047	XX.XX|RX.RX	Salina_2007_22	260266	1678162	NA	CA1019	1297.18	NA
2007	Salina_2007_3	260421	1676822	NA	NA	Salina_2007_22	260266	1678162	NA	CA1019	1348.93	NA
2007	Salina_2007_4	260484	1676629	NA	NA	Salina_2007_22	260266	1678162	NA	CA1019	1548.42	NA
2007	Salina_2007_5	260525	1676536	NA	CA1139	Salina_2007_22	260266	1678162	NA	CA1019	1646.5	NA
2007	Salina_2007_6	260970	1676012	NA	CA1050	Salina_2007_22	260266	1678162	NA	CA1019	2262.33	NA
2007	Salina_2007_7	260154	1677510	NA	NA	Salina_2007_22	260266	1678162	NA	CA1019	661.55	NA
2007	Salina_2007_8	260148	1677571	NA	NA	Salina_2007_22	260266	1678162	NA	CA1019	602.665	NA
2007	Salina_2007_9	260804	1676172	NA	NA	Salina_2007_22	260266	1678162	NA	CA1019	2061.44	NA
2007	Salina_2007_10	260731	1678043	NA	NA	Salina_2007_22	260266	1678162	NA	CA1019	479.985	NA
2007	Salina_2007_11	260570	1678345	NA	NA	Salina_2007_22	260266	1678162	NA	CA1019	354.831	NA
2007	Salina_2007_12	260431	1676787	NA	NA	Salina_2007_22	260266	1678162	NA	CA1019	1384.86	NA
2007	Salina_2007_13	260459	1676693	NA	NA	Salina_2007_22	260266	1678162	NA	CA1019	1481.62	NA
2007	Salina_2007_14	260159	1677511	NA	NA	Salina_2007_22	260266	1678162	NA	CA1019	659.735	NA
2007	Salina_2007_15	260801	1677483	NA	NA	Salina_2007_22	260266	1678162	NA	CA1019	864.445	NA
2007	Salina_2007_16	260148	1677854	NA	NA	Salina_2007_22	260266	1678162	NA	CA1019	329.83	NA
2007	Salina_2007_17	260886	1675954	NA	CA1030	Salina_2007_22	260266	1678162	NA	CA1019	2293.4	NA
2007	Salina_2007_19	260664	1676090	CA1032	XX.XX|GX.RX	Salina_2007_22	260266	1678162	NA	CA1019	2109.88	NA
2007	Salina_2007_20	260842	1676107	XX.XX|YX.OX	XX.XX|OX.WX	Salina_2007_22	260266	1678162	NA	CA1019	2134.2	NA
2007	Salina_2007_21	260190	1677373	XX.XX|GX.YX	CA1044	Salina_2007_22	260266	1678162	NA	CA1019	792.652	NA
2007	Salina_2007_23	260195	1677532	CA1052	CA1018	Salina_2007_22	260266	1678162	NA	CA1019	633.988	NA
2007	Salina_2007_24	261073	1675982	NA	NA	Salina_2007_22	260266	1678162	NA	CA1019	2324.58	NA
2007	Salina_2007_25	260585	1676198	CA1101	CA1029	Salina_2007_22	260266	1678162	NA	CA1019	1989.74	NA
2007	Salina_2007_27	260649	1678206	NA	CA1040	Salina_2007_22	260266	1678162	NA	CA1019	385.519	NA
2007	Salina_2007_28	260920	1676099	CA1055	NA	Salina_2007_22	260266	1678162	NA	CA1019	2164.18	NA
2007	Salina_2007_29	260169	1677423	CA1109	NA	Salina_2007_22	260266	1678162	NA	CA1019	745.339	NA
2007	Salina_2007_30	260511	1676327	CA1057	CA1062	Salina_2007_22	260266	1678162	NA	CA1019	1851.28	NA
2007	Salina_2007_31	260506	1676429	CA1108	CA1111	Salina_2007_22	260266	1678162	NA	CA1019	1749.54	NA
2007	Salina_2007_32	260274	1676979	CA1107	CA1104	Salina_2007_22	260266	1678162	NA	CA1019	1183.03	NA
2007	Salina_2007_33	260302	1676928	CA1105	CA1106	Salina_2007_22	260266	1678162	NA	CA1019	1234.53	NA
2007	Salina_2007_35	260517	1675994	CA1119	CA1063	Salina_2007_22	260266	1678162	NA	CA1019	2182.48	NA
2007	Salina_2007_1	260364	1676891	NA	NA	Salina_2007_23	260195	1677532	CA1052	CA1018	662.904	1
2007	Salina_2007_2	260370	1676869	CA1047	XX.XX|RX.RX	Salina_2007_23	260195	1677532	CA1052	CA1018	685.707	1
2007	Salina_2007_3	260421	1676822	NA	NA	Salina_2007_23	260195	1677532	CA1052	CA1018	745.101	1
2007	Salina_2007_4	260484	1676629	NA	NA	Salina_2007_23	260195	1677532	CA1052	CA1018	948.119	1
2007	Salina_2007_5	260525	1676536	NA	CA1139	Salina_2007_23	260195	1677532	CA1052	CA1018	1049.25	1
2007	Salina_2007_6	260970	1676012	NA	CA1050	Salina_2007_23	260195	1677532	CA1052	CA1018	1706.17	1
2007	Salina_2007_7	260154	1677510	NA	NA	Salina_2007_23	260195	1677532	CA1052	CA1018	46.5296	1
2007	Salina_2007_8	260148	1677571	NA	NA	Salina_2007_23	260195	1677532	CA1052	CA1018	61.0737	1
2007	Salina_2007_9	260804	1676172	NA	NA	Salina_2007_23	260195	1677532	CA1052	CA1018	1490.13	1
2007	Salina_2007_10	260731	1678043	NA	NA	Salina_2007_23	260195	1677532	CA1052	CA1018	740.552	1
2007	Salina_2007_11	260570	1678345	NA	NA	Salina_2007_23	260195	1677532	CA1052	CA1018	895.318	1
2007	Salina_2007_12	260431	1676787	NA	NA	Salina_2007_23	260195	1677532	CA1052	CA1018	781.486	1
2007	Salina_2007_13	260459	1676693	NA	NA	Salina_2007_23	260195	1677532	CA1052	CA1018	879.555	1
2007	Salina_2007_14	260159	1677511	NA	NA	Salina_2007_23	260195	1677532	CA1052	CA1018	41.6773	1
2007	Salina_2007_15	260801	1677483	NA	NA	Salina_2007_23	260195	1677532	CA1052	CA1018	607.978	1
2007	Salina_2007_16	260148	1677854	NA	NA	Salina_2007_23	260195	1677532	CA1052	CA1018	325.412	1
2007	Salina_2007_17	260886	1675954	NA	CA1030	Salina_2007_23	260195	1677532	CA1052	CA1018	1722.66	1
2007	Salina_2007_19	260664	1676090	CA1032	XX.XX|GX.RX	Salina_2007_23	260195	1677532	CA1052	CA1018	1516.35	1
2007	Salina_2007_20	260842	1676107	XX.XX|YX.OX	XX.XX|OX.WX	Salina_2007_23	260195	1677532	CA1052	CA1018	1565	1
2007	Salina_2007_21	260190	1677373	XX.XX|GX.YX	CA1044	Salina_2007_23	260195	1677532	CA1052	CA1018	159.079	1
2007	Salina_2007_22	260266	1678162	NA	CA1019	Salina_2007_23	260195	1677532	CA1052	CA1018	633.988	1
2007	Salina_2007_24	261073	1675982	NA	NA	Salina_2007_23	260195	1677532	CA1052	CA1018	1781.4	1
2007	Salina_2007_25	260585	1676198	CA1101	CA1029	Salina_2007_23	260195	1677532	CA1052	CA1018	1389.84	1
2007	Salina_2007_27	260649	1678206	NA	CA1040	Salina_2007_23	260195	1677532	CA1052	CA1018	812.645	1
2007	Salina_2007_28	260920	1676099	CA1055	NA	Salina_2007_23	260195	1677532	CA1052	CA1018	1605.96	1
2007	Salina_2007_29	260169	1677423	CA1109	NA	Salina_2007_23	260195	1677532	CA1052	CA1018	112.058	1
2007	Salina_2007_30	260511	1676327	CA1057	CA1062	Salina_2007_23	260195	1677532	CA1052	CA1018	1245.75	1
2007	Salina_2007_31	260506	1676429	CA1108	CA1111	Salina_2007_23	260195	1677532	CA1052	CA1018	1146.01	1
2007	Salina_2007_32	260274	1676979	CA1107	CA1104	Salina_2007_23	260195	1677532	CA1052	CA1018	558.614	1
2007	Salina_2007_33	260302	1676928	CA1105	CA1106	Salina_2007_23	260195	1677532	CA1052	CA1018	613.404	1
2007	Salina_2007_35	260517	1675994	CA1119	CA1063	Salina_2007_23	260195	1677532	CA1052	CA1018	1571.35	1
2007	Salina_2007_17	260886	1675954	NA	CA1030	Salina_2007_24	261073	1675982	NA	NA	189.085	0
2007	Salina_2007_20	260842	1676107	XX.XX|YX.OX	XX.XX|OX.WX	Salina_2007_24	261073	1675982	NA	NA	262.652	0
2007	Salina_2007_21	260190	1677373	XX.XX|GX.YX	CA1044	Salina_2007_24	261073	1675982	NA	NA	1647.6	0
2007	Salina_2007_22	260266	1678162	NA	CA1019	Salina_2007_24	261073	1675982	NA	NA	2324.58	0
2007	Salina_2007_23	260195	1677532	CA1052	CA1018	Salina_2007_24	261073	1675982	NA	NA	1781.4	0
2007	Salina_2007_25	260585	1676198	CA1101	CA1029	Salina_2007_24	261073	1675982	NA	NA	533.667	0
2007	Salina_2007_27	260649	1678206	NA	CA1040	Salina_2007_24	261073	1675982	NA	NA	2264.06	0
2007	Salina_2007_28	260920	1676099	CA1055	NA	Salina_2007_24	261073	1675982	NA	NA	192.608	0
2007	Salina_2007_29	260169	1677423	CA1109	NA	Salina_2007_24	261073	1675982	NA	NA	1701.09	0
2007	Salina_2007_30	260511	1676327	CA1057	CA1062	Salina_2007_24	261073	1675982	NA	NA	659.446	0
2007	Salina_2007_31	260506	1676429	CA1108	CA1111	Salina_2007_24	261073	1675982	NA	NA	722.01	0
2007	Salina_2007_32	260274	1676979	CA1107	CA1104	Salina_2007_24	261073	1675982	NA	NA	1277.66	0
2007	Salina_2007_33	260302	1676928	CA1105	CA1106	Salina_2007_24	261073	1675982	NA	NA	1220.39	0
2007	Salina_2007_34	260160	1677444	CA1114	CA1110	Salina_2007_24	261073	1675982	NA	NA	1723.66	0
2007	Salina_2007_35	260517	1675994	CA1119	CA1063	Salina_2007_24	261073	1675982	NA	NA	556.129	0
2007	Salina_2007_36	260742	1675992	NA	NA	Salina_2007_24	261073	1675982	NA	NA	331.151	0
2007	Salina_2007_1	260364	1676891	NA	NA	Salina_2007_25	260585	1676198	CA1101	CA1029	727.386	1
2007	Salina_2007_2	260370	1676869	CA1047	XX.XX|RX.RX	Salina_2007_25	260585	1676198	CA1101	CA1029	704.603	1
2007	Salina_2007_4	260484	1676629	NA	NA	Salina_2007_25	260585	1676198	CA1101	CA1029	442.676	1
2007	Salina_2007_5	260525	1676536	NA	CA1139	Salina_2007_25	260585	1676198	CA1101	CA1029	343.284	1
2007	Salina_2007_6	260970	1676012	NA	CA1050	Salina_2007_25	260585	1676198	CA1101	CA1029	427.576	1
2007	Salina_2007_7	260154	1677510	NA	NA	Salina_2007_25	260585	1676198	CA1101	CA1029	1380.98	1
2007	Salina_2007_8	260148	1677571	NA	NA	Salina_2007_25	260585	1676198	CA1101	CA1029	1440.87	1
2007	Salina_2007_9	260804	1676172	NA	NA	Salina_2007_25	260585	1676198	CA1101	CA1029	220.538	1
2007	Salina_2007_10	260731	1678043	NA	NA	Salina_2007_25	260585	1676198	CA1101	CA1029	1850.77	1
2007	Salina_2007_11	260570	1678345	NA	NA	Salina_2007_25	260585	1676198	CA1101	CA1029	2147.05	1
2007	Salina_2007_12	260431	1676787	NA	NA	Salina_2007_25	260585	1676198	CA1101	CA1029	608.8	1
2007	Salina_2007_13	260459	1676693	NA	NA	Salina_2007_25	260585	1676198	CA1101	CA1029	510.785	1
2007	Salina_2007_14	260159	1677511	NA	NA	Salina_2007_25	260585	1676198	CA1101	CA1029	1380.38	1
2007	Salina_2007_15	260801	1677483	NA	NA	Salina_2007_25	260585	1676198	CA1101	CA1029	1303.03	1
2007	Salina_2007_16	260148	1677854	NA	NA	Salina_2007_25	260585	1676198	CA1101	CA1029	1712.69	1
2007	Salina_2007_17	260886	1675954	NA	CA1030	Salina_2007_25	260585	1676198	CA1101	CA1029	387.475	1
2007	Salina_2007_18	260518	1676575	NA	XX.XX|RX.OX	Salina_2007_25	260585	1676198	CA1101	CA1029	382.907	1
2007	Salina_2007_19	260664	1676090	CA1032	XX.XX|GX.RX	Salina_2007_25	260585	1676198	CA1101	CA1029	133.81	1
2007	Salina_2007_20	260842	1676107	XX.XX|YX.OX	XX.XX|OX.WX	Salina_2007_25	260585	1676198	CA1101	CA1029	272.635	1
2007	Salina_2007_21	260190	1677373	XX.XX|GX.YX	CA1044	Salina_2007_25	260585	1676198	CA1101	CA1029	1239.62	1
2007	Salina_2007_22	260266	1678162	NA	CA1019	Salina_2007_25	260585	1676198	CA1101	CA1029	1989.74	1
2007	Salina_2007_23	260195	1677532	CA1052	CA1018	Salina_2007_25	260585	1676198	CA1101	CA1029	1389.84	1
2007	Salina_2007_24	261073	1675982	NA	NA	Salina_2007_25	260585	1676198	CA1101	CA1029	533.667	1
2007	Salina_2007_27	260649	1678206	NA	CA1040	Salina_2007_25	260585	1676198	CA1101	CA1029	2009.02	1
2007	Salina_2007_28	260920	1676099	CA1055	NA	Salina_2007_25	260585	1676198	CA1101	CA1029	349.322	1
2007	Salina_2007_29	260169	1677423	CA1109	NA	Salina_2007_25	260585	1676198	CA1101	CA1029	1293.71	1
2007	Salina_2007_30	260511	1676327	CA1057	CA1062	Salina_2007_25	260585	1676198	CA1101	CA1029	148.718	1
2007	Salina_2007_31	260506	1676429	CA1108	CA1111	Salina_2007_25	260585	1676198	CA1101	CA1029	244.135	1
2007	Salina_2007_32	260274	1676979	CA1107	CA1104	Salina_2007_25	260585	1676198	CA1101	CA1029	840.644	1
2007	Salina_2007_33	260302	1676928	CA1105	CA1106	Salina_2007_25	260585	1676198	CA1101	CA1029	782.936	1
2007	Salina_2007_34	260160	1677444	CA1114	CA1110	Salina_2007_25	260585	1676198	CA1101	CA1029	1316.49	1
2007	Salina_2007_35	260517	1675994	CA1119	CA1063	Salina_2007_25	260585	1676198	CA1101	CA1029	215.035	1
2007	Salina_2007_36	260742	1675992	NA	NA	Salina_2007_25	260585	1676198	CA1101	CA1029	259.008	1
2007	Salina_2007_17	260886	1675954	NA	CA1030	Salina_2007_27	260649	1678206	NA	CA1040	2264.44	0
2007	Salina_2007_20	260842	1676107	XX.XX|YX.OX	XX.XX|OX.WX	Salina_2007_27	260649	1678206	NA	CA1040	2107.85	0
2007	Salina_2007_21	260190	1677373	XX.XX|GX.YX	CA1044	Salina_2007_27	260649	1678206	NA	CA1040	951.089	0
2007	Salina_2007_22	260266	1678162	NA	CA1019	Salina_2007_27	260649	1678206	NA	CA1040	385.519	0
2007	Salina_2007_23	260195	1677532	CA1052	CA1018	Salina_2007_27	260649	1678206	NA	CA1040	812.645	0
2007	Salina_2007_24	261073	1675982	NA	NA	Salina_2007_27	260649	1678206	NA	CA1040	2264.06	0
2007	Salina_2007_25	260585	1676198	CA1101	CA1029	Salina_2007_27	260649	1678206	NA	CA1040	2009.02	0
2007	Salina_2007_28	260920	1676099	CA1055	NA	Salina_2007_27	260649	1678206	NA	CA1040	2124.36	0
2007	Salina_2007_29	260169	1677423	CA1109	NA	Salina_2007_27	260649	1678206	NA	CA1040	918.417	0
2007	Salina_2007_30	260511	1676327	CA1057	CA1062	Salina_2007_27	260649	1678206	NA	CA1040	1884.06	0
2007	Salina_2007_31	260506	1676429	CA1108	CA1111	Salina_2007_27	260649	1678206	NA	CA1040	1782.74	0
2007	Salina_2007_32	260274	1676979	CA1107	CA1104	Salina_2007_27	260649	1678206	NA	CA1040	1283.03	0
2007	Salina_2007_33	260302	1676928	CA1105	CA1106	Salina_2007_27	260649	1678206	NA	CA1040	1324.27	0
2007	Salina_2007_34	260160	1677444	CA1114	CA1110	Salina_2007_27	260649	1678206	NA	CA1040	905.409	0
2007	Salina_2007_35	260517	1675994	CA1119	CA1063	Salina_2007_27	260649	1678206	NA	CA1040	2215.94	0
2007	Salina_2007_36	260742	1675992	NA	NA	Salina_2007_27	260649	1678206	NA	CA1040	2215.95	0
2007	Salina_2007_17	260886	1675954	NA	CA1030	Salina_2007_28	260920	1676099	CA1055	NA	148.933	0
2007	Salina_2007_22	260266	1678162	NA	CA1019	Salina_2007_28	260920	1676099	CA1055	NA	2164.18	0
2007	Salina_2007_23	260195	1677532	CA1052	CA1018	Salina_2007_28	260920	1676099	CA1055	NA	1605.96	0
2007	Salina_2007_24	261073	1675982	NA	NA	Salina_2007_28	260920	1676099	CA1055	NA	192.608	0
2007	Salina_2007_25	260585	1676198	CA1101	CA1029	Salina_2007_28	260920	1676099	CA1055	NA	349.322	0
2007	Salina_2007_27	260649	1678206	NA	CA1040	Salina_2007_28	260920	1676099	CA1055	NA	2124.36	0
2007	Salina_2007_29	260169	1677423	CA1109	NA	Salina_2007_28	260920	1676099	CA1055	NA	1522.16	0
2007	Salina_2007_30	260511	1676327	CA1057	CA1062	Salina_2007_28	260920	1676099	CA1055	NA	468.257	0
2007	Salina_2007_31	260506	1676429	CA1108	CA1111	Salina_2007_28	260920	1676099	CA1055	NA	529.43	0
2007	Salina_2007_32	260274	1676979	CA1107	CA1104	Salina_2007_28	260920	1676099	CA1055	NA	1091.66	0
2007	Salina_2007_33	260302	1676928	CA1105	CA1106	Salina_2007_28	260920	1676099	CA1055	NA	1034	0
2007	Salina_2007_34	260160	1677444	CA1114	CA1110	Salina_2007_28	260920	1676099	CA1055	NA	1544.87	0
2007	Salina_2007_35	260517	1675994	CA1119	CA1063	Salina_2007_28	260920	1676099	CA1055	NA	416.454	0
2007	Salina_2007_36	260742	1675992	NA	NA	Salina_2007_28	260920	1676099	CA1055	NA	207.685	0
2007	Salina_2007_22	260266	1678162	NA	CA1019	Salina_2007_29	260169	1677423	CA1109	NA	745.339	0
2007	Salina_2007_23	260195	1677532	CA1052	CA1018	Salina_2007_29	260169	1677423	CA1109	NA	112.058	0
2007	Salina_2007_24	261073	1675982	NA	NA	Salina_2007_29	260169	1677423	CA1109	NA	1701.09	0
2007	Salina_2007_25	260585	1676198	CA1101	CA1029	Salina_2007_29	260169	1677423	CA1109	NA	1293.71	0
2007	Salina_2007_27	260649	1678206	NA	CA1040	Salina_2007_29	260169	1677423	CA1109	NA	918.417	0
2007	Salina_2007_28	260920	1676099	CA1055	NA	Salina_2007_29	260169	1677423	CA1109	NA	1522.16	0
2007	Salina_2007_30	260511	1676327	CA1057	CA1062	Salina_2007_29	260169	1677423	CA1109	NA	1148.12	0
2007	Salina_2007_31	260506	1676429	CA1108	CA1111	Salina_2007_29	260169	1677423	CA1109	NA	1049.57	0
2007	Salina_2007_32	260274	1676979	CA1107	CA1104	Salina_2007_29	260169	1677423	CA1109	NA	456.247	0
2007	Salina_2007_33	260302	1676928	CA1105	CA1106	Salina_2007_29	260169	1677423	CA1109	NA	512.556	0
2007	Salina_2007_34	260160	1677444	CA1114	CA1110	Salina_2007_29	260169	1677423	CA1109	NA	22.8473	0
2007	Salina_2007_35	260517	1675994	CA1119	CA1063	Salina_2007_29	260169	1677423	CA1109	NA	1470.76	0
2007	Salina_2007_36	260742	1675992	NA	NA	Salina_2007_29	260169	1677423	CA1109	NA	1541.46	0
2007	Salina_2007_2	260370	1676869	CA1047	XX.XX|RX.RX	Salina_2007_30	260511	1676327	CA1057	CA1062	560.04	0
2007	Salina_2007_6	260970	1676012	NA	CA1050	Salina_2007_30	260511	1676327	CA1057	CA1062	556.692	0
2007	Salina_2007_10	260731	1678043	NA	NA	Salina_2007_30	260511	1676327	CA1057	CA1062	1730.05	0
2007	Salina_2007_14	260159	1677511	NA	NA	Salina_2007_30	260511	1676327	CA1057	CA1062	1235.22	0
2007	Salina_2007_15	260801	1677483	NA	NA	Salina_2007_30	260511	1676327	CA1057	CA1062	1191.82	0
2007	Salina_2007_16	260148	1677854	NA	NA	Salina_2007_30	260511	1676327	CA1057	CA1062	1569.55	0
2007	Salina_2007_17	260886	1675954	NA	CA1030	Salina_2007_30	260511	1676327	CA1057	CA1062	528.918	0
2007	Salina_2007_19	260664	1676090	CA1032	XX.XX|GX.RX	Salina_2007_30	260511	1676327	CA1057	CA1062	282.096	0
2007	Salina_2007_20	260842	1676107	XX.XX|YX.OX	XX.XX|OX.WX	Salina_2007_30	260511	1676327	CA1057	CA1062	397.443	0
2007	Salina_2007_21	260190	1677373	XX.XX|GX.YX	CA1044	Salina_2007_30	260511	1676327	CA1057	CA1062	1094.15	0
2007	Salina_2007_22	260266	1678162	NA	CA1019	Salina_2007_30	260511	1676327	CA1057	CA1062	1851.28	0
2007	Salina_2007_23	260195	1677532	CA1052	CA1018	Salina_2007_30	260511	1676327	CA1057	CA1062	1245.75	0
2007	Salina_2007_24	261073	1675982	NA	NA	Salina_2007_30	260511	1676327	CA1057	CA1062	659.446	0
2007	Salina_2007_25	260585	1676198	CA1101	CA1029	Salina_2007_30	260511	1676327	CA1057	CA1062	148.718	0
2007	Salina_2007_27	260649	1678206	NA	CA1040	Salina_2007_30	260511	1676327	CA1057	CA1062	1884.06	0
2007	Salina_2007_28	260920	1676099	CA1055	NA	Salina_2007_30	260511	1676327	CA1057	CA1062	468.257	0
2007	Salina_2007_29	260169	1677423	CA1109	NA	Salina_2007_30	260511	1676327	CA1057	CA1062	1148.12	0
2007	Salina_2007_32	260274	1676979	CA1107	CA1104	Salina_2007_30	260511	1676327	CA1057	CA1062	693.738	0
2007	Salina_2007_33	260302	1676928	CA1105	CA1106	Salina_2007_30	260511	1676327	CA1057	CA1062	636.303	0
2007	Salina_2007_34	260160	1677444	CA1114	CA1110	Salina_2007_30	260511	1676327	CA1057	CA1062	1170.85	0
2007	Salina_2007_35	260517	1675994	CA1119	CA1063	Salina_2007_30	260511	1676327	CA1057	CA1062	333.054	0
2007	Salina_2007_36	260742	1675992	NA	NA	Salina_2007_30	260511	1676327	CA1057	CA1062	406.923	0
2007	Salina_2007_2	260370	1676869	CA1047	XX.XX|RX.RX	Salina_2007_31	260506	1676429	CA1108	CA1111	460.539	1
2007	Salina_2007_6	260970	1676012	NA	CA1050	Salina_2007_31	260506	1676429	CA1108	CA1111	623.847	1
2007	Salina_2007_10	260731	1678043	NA	NA	Salina_2007_31	260506	1676429	CA1108	CA1111	1629.61	1
2007	Salina_2007_14	260159	1677511	NA	NA	Salina_2007_31	260506	1676429	CA1108	CA1111	1136.28	1
2007	Salina_2007_15	260801	1677483	NA	NA	Salina_2007_31	260506	1676429	CA1108	CA1111	1094.5	1
2007	Salina_2007_16	260148	1677854	NA	NA	Salina_2007_31	260506	1676429	CA1108	CA1111	1469.28	1
2007	Salina_2007_17	260886	1675954	NA	CA1030	Salina_2007_31	260506	1676429	CA1108	CA1111	608.297	1
2007	Salina_2007_19	260664	1676090	CA1032	XX.XX|GX.RX	Salina_2007_31	260506	1676429	CA1108	CA1111	374.012	1
2007	Salina_2007_20	260842	1676107	XX.XX|YX.OX	XX.XX|OX.WX	Salina_2007_31	260506	1676429	CA1108	CA1111	465.382	1
2007	Salina_2007_21	260190	1677373	XX.XX|GX.YX	CA1044	Salina_2007_31	260506	1676429	CA1108	CA1111	995.486	1
2007	Salina_2007_22	260266	1678162	NA	CA1019	Salina_2007_31	260506	1676429	CA1108	CA1111	1749.54	1
2007	Salina_2007_23	260195	1677532	CA1052	CA1018	Salina_2007_31	260506	1676429	CA1108	CA1111	1146.01	1
2007	Salina_2007_24	261073	1675982	NA	NA	Salina_2007_31	260506	1676429	CA1108	CA1111	722.01	1
2007	Salina_2007_25	260585	1676198	CA1101	CA1029	Salina_2007_31	260506	1676429	CA1108	CA1111	244.135	1
2007	Salina_2007_27	260649	1678206	NA	CA1040	Salina_2007_31	260506	1676429	CA1108	CA1111	1782.74	1
2007	Salina_2007_28	260920	1676099	CA1055	NA	Salina_2007_31	260506	1676429	CA1108	CA1111	529.43	1
2007	Salina_2007_29	260169	1677423	CA1109	NA	Salina_2007_31	260506	1676429	CA1108	CA1111	1049.57	1
2007	Salina_2007_32	260274	1676979	CA1107	CA1104	Salina_2007_31	260506	1676429	CA1108	CA1111	596.929	1
2007	Salina_2007_33	260302	1676928	CA1105	CA1106	Salina_2007_31	260506	1676429	CA1108	CA1111	539.089	1
2007	Salina_2007_34	260160	1677444	CA1114	CA1110	Salina_2007_31	260506	1676429	CA1108	CA1111	1072.35	1
2007	Salina_2007_35	260517	1675994	CA1119	CA1063	Salina_2007_31	260506	1676429	CA1108	CA1111	435.139	1
2007	Salina_2007_36	260742	1675992	NA	NA	Salina_2007_31	260506	1676429	CA1108	CA1111	496.654	1
2007	Salina_2007_17	260886	1675954	NA	CA1030	Salina_2007_32	260274	1676979	CA1107	CA1104	1193.8	1
2007	Salina_2007_22	260266	1678162	NA	CA1019	Salina_2007_32	260274	1676979	CA1107	CA1104	1183.03	1
2007	Salina_2007_23	260195	1677532	CA1052	CA1018	Salina_2007_32	260274	1676979	CA1107	CA1104	558.614	1
2007	Salina_2007_24	261073	1675982	NA	NA	Salina_2007_32	260274	1676979	CA1107	CA1104	1277.66	1
2007	Salina_2007_25	260585	1676198	CA1101	CA1029	Salina_2007_32	260274	1676979	CA1107	CA1104	840.644	1
2007	Salina_2007_27	260649	1678206	NA	CA1040	Salina_2007_32	260274	1676979	CA1107	CA1104	1283.03	1
2007	Salina_2007_28	260920	1676099	CA1055	NA	Salina_2007_32	260274	1676979	CA1107	CA1104	1091.66	1
2007	Salina_2007_29	260169	1677423	CA1109	NA	Salina_2007_32	260274	1676979	CA1107	CA1104	456.247	1
2007	Salina_2007_30	260511	1676327	CA1057	CA1062	Salina_2007_32	260274	1676979	CA1107	CA1104	693.738	1
2007	Salina_2007_31	260506	1676429	CA1108	CA1111	Salina_2007_32	260274	1676979	CA1107	CA1104	596.929	1
2007	Salina_2007_33	260302	1676928	CA1105	CA1106	Salina_2007_32	260274	1676979	CA1107	CA1104	58.1808	1
2007	Salina_2007_34	260160	1677444	CA1114	CA1110	Salina_2007_32	260274	1676979	CA1107	CA1104	478.77	1
2007	Salina_2007_35	260517	1675994	CA1119	CA1063	Salina_2007_32	260274	1676979	CA1107	CA1104	1014.53	1
2007	Salina_2007_36	260742	1675992	NA	NA	Salina_2007_32	260274	1676979	CA1107	CA1104	1092.33	1
2007	Salina_2007_17	260886	1675954	NA	CA1030	Salina_2007_33	260302	1676928	CA1105	CA1106	1135.66	1
2007	Salina_2007_22	260266	1678162	NA	CA1019	Salina_2007_33	260302	1676928	CA1105	CA1106	1234.53	1
2007	Salina_2007_23	260195	1677532	CA1052	CA1018	Salina_2007_33	260302	1676928	CA1105	CA1106	613.404	1
2007	Salina_2007_24	261073	1675982	NA	NA	Salina_2007_33	260302	1676928	CA1105	CA1106	1220.39	1
2007	Salina_2007_25	260585	1676198	CA1101	CA1029	Salina_2007_33	260302	1676928	CA1105	CA1106	782.936	1
2007	Salina_2007_27	260649	1678206	NA	CA1040	Salina_2007_33	260302	1676928	CA1105	CA1106	1324.27	1
2007	Salina_2007_28	260920	1676099	CA1055	NA	Salina_2007_33	260302	1676928	CA1105	CA1106	1034	1
2007	Salina_2007_29	260169	1677423	CA1109	NA	Salina_2007_33	260302	1676928	CA1105	CA1106	512.556	1
2007	Salina_2007_30	260511	1676327	CA1057	CA1062	Salina_2007_33	260302	1676928	CA1105	CA1106	636.303	1
2007	Salina_2007_31	260506	1676429	CA1108	CA1111	Salina_2007_33	260302	1676928	CA1105	CA1106	539.089	1
2007	Salina_2007_32	260274	1676979	CA1107	CA1104	Salina_2007_33	260302	1676928	CA1105	CA1106	58.1808	1
2007	Salina_2007_34	260160	1677444	CA1114	CA1110	Salina_2007_33	260302	1676928	CA1105	CA1106	535.182	1
2007	Salina_2007_35	260517	1675994	CA1119	CA1063	Salina_2007_33	260302	1676928	CA1105	CA1106	958.426	1
2007	Salina_2007_36	260742	1675992	NA	NA	Salina_2007_33	260302	1676928	CA1105	CA1106	1034.26	1
2007	Salina_2007_24	261073	1675982	NA	NA	Salina_2007_34	260160	1677444	CA1114	CA1110	1723.66	NA
2007	Salina_2007_25	260585	1676198	CA1101	CA1029	Salina_2007_34	260160	1677444	CA1114	CA1110	1316.49	NA
2007	Salina_2007_27	260649	1678206	NA	CA1040	Salina_2007_34	260160	1677444	CA1114	CA1110	905.409	NA
2007	Salina_2007_28	260920	1676099	CA1055	NA	Salina_2007_34	260160	1677444	CA1114	CA1110	1544.87	NA
2007	Salina_2007_29	260169	1677423	CA1109	NA	Salina_2007_34	260160	1677444	CA1114	CA1110	22.8473	NA
2007	Salina_2007_30	260511	1676327	CA1057	CA1062	Salina_2007_34	260160	1677444	CA1114	CA1110	1170.85	NA
2007	Salina_2007_31	260506	1676429	CA1108	CA1111	Salina_2007_34	260160	1677444	CA1114	CA1110	1072.35	NA
2007	Salina_2007_32	260274	1676979	CA1107	CA1104	Salina_2007_34	260160	1677444	CA1114	CA1110	478.77	NA
2007	Salina_2007_33	260302	1676928	CA1105	CA1106	Salina_2007_34	260160	1677444	CA1114	CA1110	535.182	NA
2007	Salina_2007_35	260517	1675994	CA1119	CA1063	Salina_2007_34	260160	1677444	CA1114	CA1110	1493.3	NA
2007	Salina_2007_36	260742	1675992	NA	NA	Salina_2007_34	260160	1677444	CA1114	CA1110	1564.3	NA
2007	Salina_2007_17	260886	1675954	NA	CA1030	Salina_2007_35	260517	1675994	CA1119	CA1063	371.162	1
2007	Salina_2007_22	260266	1678162	NA	CA1019	Salina_2007_35	260517	1675994	CA1119	CA1063	2182.48	1
2007	Salina_2007_23	260195	1677532	CA1052	CA1018	Salina_2007_35	260517	1675994	CA1119	CA1063	1571.35	1
2007	Salina_2007_24	261073	1675982	NA	NA	Salina_2007_35	260517	1675994	CA1119	CA1063	556.129	1
2007	Salina_2007_25	260585	1676198	CA1101	CA1029	Salina_2007_35	260517	1675994	CA1119	CA1063	215.035	1
2007	Salina_2007_27	260649	1678206	NA	CA1040	Salina_2007_35	260517	1675994	CA1119	CA1063	2215.94	1
2007	Salina_2007_28	260920	1676099	CA1055	NA	Salina_2007_35	260517	1675994	CA1119	CA1063	416.454	1
2007	Salina_2007_29	260169	1677423	CA1109	NA	Salina_2007_35	260517	1675994	CA1119	CA1063	1470.76	1
2007	Salina_2007_30	260511	1676327	CA1057	CA1062	Salina_2007_35	260517	1675994	CA1119	CA1063	333.054	1
2007	Salina_2007_31	260506	1676429	CA1108	CA1111	Salina_2007_35	260517	1675994	CA1119	CA1063	435.139	1
2007	Salina_2007_32	260274	1676979	CA1107	CA1104	Salina_2007_35	260517	1675994	CA1119	CA1063	1014.53	1
2007	Salina_2007_33	260302	1676928	CA1105	CA1106	Salina_2007_35	260517	1675994	CA1119	CA1063	958.426	1
2007	Salina_2007_34	260160	1677444	CA1114	CA1110	Salina_2007_35	260517	1675994	CA1119	CA1063	1493.3	1
2007	Salina_2007_36	260742	1675992	NA	NA	Salina_2007_35	260517	1675994	CA1119	CA1063	225.009	1
2007	Salina_2007_24	261073	1675982	NA	NA	Salina_2007_36	260742	1675992	NA	NA	331.151	0
2007	Salina_2007_25	260585	1676198	CA1101	CA1029	Salina_2007_36	260742	1675992	NA	NA	259.008	0
2007	Salina_2007_27	260649	1678206	NA	CA1040	Salina_2007_36	260742	1675992	NA	NA	2215.95	0
2007	Salina_2007_28	260920	1676099	CA1055	NA	Salina_2007_36	260742	1675992	NA	NA	207.685	0
2007	Salina_2007_29	260169	1677423	CA1109	NA	Salina_2007_36	260742	1675992	NA	NA	1541.46	0
2007	Salina_2007_30	260511	1676327	CA1057	CA1062	Salina_2007_36	260742	1675992	NA	NA	406.923	0
2007	Salina_2007_31	260506	1676429	CA1108	CA1111	Salina_2007_36	260742	1675992	NA	NA	496.654	0
2007	Salina_2007_32	260274	1676979	CA1107	CA1104	Salina_2007_36	260742	1675992	NA	NA	1092.33	0
2007	Salina_2007_33	260302	1676928	CA1105	CA1106	Salina_2007_36	260742	1675992	NA	NA	1034.26	0
2007	Salina_2007_34	260160	1677444	CA1114	CA1110	Salina_2007_36	260742	1675992	NA	NA	1564.3	0
2007	Salina_2007_35	260517	1675994	CA1119	CA1063	Salina_2007_36	260742	1675992	NA	NA	225.009	0
2008	Salina_2008_2	260378	1676866	CA1047	CA1097	Salina_2008_1	260326	1676999	CA1107	CA1104	142.804	1
2008	Salina_2008_3	260432	1676788	CA1148	CA1068	Salina_2008_1	260326	1676999	CA1107	CA1104	236.129	1
2008	Salina_2008_7	261081	1675702	NA	NA	Salina_2008_1	260326	1676999	CA1107	CA1104	1500.74	1
2008	Salina_2008_8	260750	1675979	CA1147	CA1080	Salina_2008_1	260326	1676999	CA1107	CA1104	1104.62	1
2008	Salina_2008_10	260189	1677366	CA1096	CA1044	Salina_2008_1	260326	1676999	CA1107	CA1104	391.737	1
2008	Salina_2008_11	260140	1677566	CA1114	CA1110	Salina_2008_1	260326	1676999	CA1107	CA1104	596.729	1
2008	Salina_2008_12	260822	1676056	NA	CA1191	Salina_2008_1	260326	1676999	CA1107	CA1104	1065.49	1
2008	Salina_2008_13	260179	1677576	CA1178	CA2628	Salina_2008_1	260326	1676999	CA1107	CA1104	595.431	1
2008	Salina_2008_15	261769	1675568	CA2603	CA2613	Salina_2008_1	260326	1676999	CA1107	CA1104	2032.24	1
2008	Salina_2008_16	261237	1675775	CA2617	CA2612	Salina_2008_1	260326	1676999	CA1107	CA1104	1525.81	1
2008	Salina_2008_17	261618	1675763	NA	NA	Salina_2008_1	260326	1676999	CA1107	CA1104	1788	1
2008	Salina_2008_1	260326	1676999	CA1107	CA1104	Salina_2008_2	260378	1676866	CA1047	CA1097	142.804	1
2008	Salina_2008_3	260432	1676788	CA1148	CA1068	Salina_2008_2	260378	1676866	CA1047	CA1097	94.8683	1
2008	Salina_2008_7	261081	1675702	NA	NA	Salina_2008_2	260378	1676866	CA1047	CA1097	1359.82	1
2008	Salina_2008_8	260750	1675979	CA1147	CA1080	Salina_2008_2	260378	1676866	CA1047	CA1097	961.849	1
2008	Salina_2008_10	260189	1677366	CA1096	CA1044	Salina_2008_2	260378	1676866	CA1047	CA1097	534.529	1
2008	Salina_2008_11	260140	1677566	CA1114	CA1110	Salina_2008_2	260378	1676866	CA1047	CA1097	739.354	1
2008	Salina_2008_12	260822	1676056	NA	CA1191	Salina_2008_2	260378	1676866	CA1047	CA1097	923.708	1
2008	Salina_2008_13	260179	1677576	CA1178	CA2628	Salina_2008_2	260378	1676866	CA1047	CA1097	737.361	1
2008	Salina_2008_15	261769	1675568	CA2603	CA2613	Salina_2008_2	260378	1676866	CA1047	CA1097	1902.55	1
2008	Salina_2008_16	261237	1675775	CA2617	CA2612	Salina_2008_2	260378	1676866	CA1047	CA1097	1388.58	1
2008	Salina_2008_1	260326	1676999	CA1107	CA1104	Salina_2008_3	260432	1676788	CA1148	CA1068	236.129	1
2008	Salina_2008_2	260378	1676866	CA1047	CA1097	Salina_2008_3	260432	1676788	CA1148	CA1068	94.8683	1
2008	Salina_2008_7	261081	1675702	NA	NA	Salina_2008_3	260432	1676788	CA1148	CA1068	1265.15	1
2008	Salina_2008_8	260750	1675979	CA1147	CA1080	Salina_2008_3	260432	1676788	CA1148	CA1068	869.255	1
2008	Salina_2008_10	260189	1677366	CA1096	CA1044	Salina_2008_3	260432	1676788	CA1148	CA1068	627.003	1
2008	Salina_2008_11	260140	1677566	CA1114	CA1110	Salina_2008_3	260432	1676788	CA1148	CA1068	830.992	1
2008	Salina_2008_12	260822	1676056	NA	CA1191	Salina_2008_3	260432	1676788	CA1148	CA1068	829.412	1
2008	Salina_2008_13	260179	1677576	CA1178	CA2628	Salina_2008_3	260432	1676788	CA1148	CA1068	827.619	1
2008	Salina_2008_15	261769	1675568	CA2603	CA2613	Salina_2008_3	260432	1676788	CA1148	CA1068	1809.96	1
2008	Salina_2008_16	261237	1675775	CA2617	CA2612	Salina_2008_3	260432	1676788	CA1148	CA1068	1293.91	1
2008	Salina_2008_17	261618	1675763	NA	NA	Salina_2008_3	260432	1676788	CA1148	CA1068	1567.55	1
2008	Salina_2008_1	260326	1676999	CA1107	CA1104	Salina_2008_7	261081	1675702	NA	NA	1500.74	0
2008	Salina_2008_2	260378	1676866	CA1047	CA1097	Salina_2008_7	261081	1675702	NA	NA	1359.82	0
2008	Salina_2008_3	260432	1676788	CA1148	CA1068	Salina_2008_7	261081	1675702	NA	NA	1265.15	0
2008	Salina_2008_8	260750	1675979	CA1147	CA1080	Salina_2008_7	261081	1675702	NA	NA	431.613	0
2008	Salina_2008_10	260189	1677366	CA1096	CA1044	Salina_2008_7	261081	1675702	NA	NA	1888	0
2008	Salina_2008_11	260140	1677566	CA1114	CA1110	Salina_2008_7	261081	1675702	NA	NA	2088.06	0
2008	Salina_2008_12	260822	1676056	NA	CA1191	Salina_2008_7	261081	1675702	NA	NA	438.631	0
2008	Salina_2008_13	260179	1677576	CA1178	CA2628	Salina_2008_7	261081	1675702	NA	NA	2079.78	0
2008	Salina_2008_15	261769	1675568	CA2603	CA2613	Salina_2008_7	261081	1675702	NA	NA	700.928	0
2008	Salina_2008_16	261237	1675775	CA2617	CA2612	Salina_2008_7	261081	1675702	NA	NA	172.235	0
2008	Salina_2008_1	260326	1676999	CA1107	CA1104	Salina_2008_8	260750	1675979	CA1147	CA1080	1104.62	1
2008	Salina_2008_2	260378	1676866	CA1047	CA1097	Salina_2008_8	260750	1675979	CA1147	CA1080	961.849	1
2008	Salina_2008_3	260432	1676788	CA1148	CA1068	Salina_2008_8	260750	1675979	CA1147	CA1080	869.255	1
2008	Salina_2008_7	261081	1675702	NA	NA	Salina_2008_8	260750	1675979	CA1147	CA1080	431.613	1
2008	Salina_2008_10	260189	1677366	CA1096	CA1044	Salina_2008_8	260750	1675979	CA1147	CA1080	1496.16	1
2008	Salina_2008_11	260140	1677566	CA1114	CA1110	Salina_2008_8	260750	1675979	CA1147	CA1080	1700.2	1
2008	Salina_2008_12	260822	1676056	NA	CA1191	Salina_2008_8	260750	1675979	CA1147	CA1080	105.418	1
2008	Salina_2008_13	260179	1677576	CA1178	CA2628	Salina_2008_8	260750	1675979	CA1147	CA1080	1696.01	1
2008	Salina_2008_15	261769	1675568	CA2603	CA2613	Salina_2008_8	260750	1675979	CA1147	CA1080	1098.76	1
2008	Salina_2008_16	261237	1675775	CA2617	CA2612	Salina_2008_8	260750	1675979	CA1147	CA1080	528.001	1
2008	Salina_2008_17	261618	1675763	NA	NA	Salina_2008_8	260750	1675979	CA1147	CA1080	894.472	1
2008	Salina_2008_1	260326	1676999	CA1107	CA1104	Salina_2008_10	260189	1677366	CA1096	CA1044	391.737	1
2008	Salina_2008_2	260378	1676866	CA1047	CA1097	Salina_2008_10	260189	1677366	CA1096	CA1044	534.529	1
2008	Salina_2008_3	260432	1676788	CA1148	CA1068	Salina_2008_10	260189	1677366	CA1096	CA1044	627.003	1
2008	Salina_2008_7	261081	1675702	NA	NA	Salina_2008_10	260189	1677366	CA1096	CA1044	1888	1
2008	Salina_2008_8	260750	1675979	CA1147	CA1080	Salina_2008_10	260189	1677366	CA1096	CA1044	1496.16	1
2008	Salina_2008_11	260140	1677566	CA1114	CA1110	Salina_2008_10	260189	1677366	CA1096	CA1044	205.915	1
2008	Salina_2008_12	260822	1676056	NA	CA1191	Salina_2008_10	260189	1677366	CA1096	CA1044	1454.92	1
2008	Salina_2008_13	260179	1677576	CA1178	CA2628	Salina_2008_10	260189	1677366	CA1096	CA1044	210.238	1
2008	Salina_2008_15	261769	1675568	CA2603	CA2613	Salina_2008_10	260189	1677366	CA1096	CA1044	2393.58	1
2008	Salina_2008_16	261237	1675775	CA2617	CA2612	Salina_2008_10	260189	1677366	CA1096	CA1044	1905.15	1
2008	Salina_2008_17	261618	1675763	NA	NA	Salina_2008_10	260189	1677366	CA1096	CA1044	2147.48	1
2008	Salina_2008_1	260326	1676999	CA1107	CA1104	Salina_2008_11	260140	1677566	CA1114	CA1110	596.729	1
2008	Salina_2008_2	260378	1676866	CA1047	CA1097	Salina_2008_11	260140	1677566	CA1114	CA1110	739.354	1
2008	Salina_2008_3	260432	1676788	CA1148	CA1068	Salina_2008_11	260140	1677566	CA1114	CA1110	830.992	1
2008	Salina_2008_7	261081	1675702	NA	NA	Salina_2008_11	260140	1677566	CA1114	CA1110	2088.06	1
2008	Salina_2008_8	260750	1675979	CA1147	CA1080	Salina_2008_11	260140	1677566	CA1114	CA1110	1700.2	1
2008	Salina_2008_10	260189	1677366	CA1096	CA1044	Salina_2008_11	260140	1677566	CA1114	CA1110	205.915	1
2008	Salina_2008_12	260822	1676056	NA	CA1191	Salina_2008_11	260140	1677566	CA1114	CA1110	1656.87	1
2008	Salina_2008_13	260179	1677576	CA1178	CA2628	Salina_2008_11	260140	1677566	CA1114	CA1110	40.2616	1
2008	Salina_2008_15	261769	1675568	CA2603	CA2613	Salina_2008_11	260140	1677566	CA1114	CA1110	2577.91	1
2008	Salina_2008_16	261237	1675775	CA2617	CA2612	Salina_2008_11	260140	1677566	CA1114	CA1110	2100.26	1
2008	Salina_2008_17	261618	1675763	NA	NA	Salina_2008_11	260140	1677566	CA1114	CA1110	2331.37	1
2008	Salina_2008_1	260326	1676999	CA1107	CA1104	Salina_2008_12	260822	1676056	NA	CA1191	1065.49	NA
2008	Salina_2008_2	260378	1676866	CA1047	CA1097	Salina_2008_12	260822	1676056	NA	CA1191	923.708	NA
2008	Salina_2008_3	260432	1676788	CA1148	CA1068	Salina_2008_12	260822	1676056	NA	CA1191	829.412	NA
2008	Salina_2008_7	261081	1675702	NA	NA	Salina_2008_12	260822	1676056	NA	CA1191	438.631	NA
2008	Salina_2008_8	260750	1675979	CA1147	CA1080	Salina_2008_12	260822	1676056	NA	CA1191	105.418	NA
2008	Salina_2008_10	260189	1677366	CA1096	CA1044	Salina_2008_12	260822	1676056	NA	CA1191	1454.92	NA
2008	Salina_2008_11	260140	1677566	CA1114	CA1110	Salina_2008_12	260822	1676056	NA	CA1191	1656.87	NA
2008	Salina_2008_13	260179	1677576	CA1178	CA2628	Salina_2008_12	260822	1676056	NA	CA1191	1650.41	NA
2008	Salina_2008_15	261769	1675568	CA2603	CA2613	Salina_2008_12	260822	1676056	NA	CA1191	1065.34	NA
2008	Salina_2008_16	261237	1675775	CA2617	CA2612	Salina_2008_12	260822	1676056	NA	CA1191	501.185	NA
2008	Salina_2008_17	261618	1675763	NA	NA	Salina_2008_12	260822	1676056	NA	CA1191	848.213	NA
2008	Salina_2008_1	260326	1676999	CA1107	CA1104	Salina_2008_13	260179	1677576	CA1178	CA2628	595.431	NA
2008	Salina_2008_2	260378	1676866	CA1047	CA1097	Salina_2008_13	260179	1677576	CA1178	CA2628	737.361	NA
2008	Salina_2008_3	260432	1676788	CA1148	CA1068	Salina_2008_13	260179	1677576	CA1178	CA2628	827.619	NA
2008	Salina_2008_7	261081	1675702	NA	NA	Salina_2008_13	260179	1677576	CA1178	CA2628	2079.78	NA
2008	Salina_2008_8	260750	1675979	CA1147	CA1080	Salina_2008_13	260179	1677576	CA1178	CA2628	1696.01	NA
2008	Salina_2008_10	260189	1677366	CA1096	CA1044	Salina_2008_13	260179	1677576	CA1178	CA2628	210.238	NA
2008	Salina_2008_11	260140	1677566	CA1114	CA1110	Salina_2008_13	260179	1677576	CA1178	CA2628	40.2616	NA
2008	Salina_2008_12	260822	1676056	NA	CA1191	Salina_2008_13	260179	1677576	CA1178	CA2628	1650.41	NA
2008	Salina_2008_15	261769	1675568	CA2603	CA2613	Salina_2008_13	260179	1677576	CA1178	CA2628	2561.28	NA
2008	Salina_2008_16	261237	1675775	CA2617	CA2612	Salina_2008_13	260179	1677576	CA1178	CA2628	2088.77	NA
2008	Salina_2008_17	261618	1675763	NA	NA	Salina_2008_13	260179	1677576	CA1178	CA2628	2314.67	NA
2008	Salina_2008_18	260195	1678078	CA2651	CA2645	Salina_2008_13	260179	1677576	CA1178	CA2628	502.255	NA
2008	Salina_2008_19	261506	1675462	CA1037	CA2652	Salina_2008_13	260179	1677576	CA1178	CA2628	2495.98	NA
2008	Salina_2008_20	260506	1676480	NA	CA1139	Salina_2008_13	260179	1677576	CA1178	CA2628	1143.74	NA
2008	Salina_2008_21	261903	1675620	CA2649	CA2650	Salina_2008_13	260179	1677576	CA1178	CA2628	2607.32	NA
2008	Salina_2008_1	260326	1676999	CA1107	CA1104	Salina_2008_15	261769	1675568	CA2603	CA2613	2032.24	1
2008	Salina_2008_2	260378	1676866	CA1047	CA1097	Salina_2008_15	261769	1675568	CA2603	CA2613	1902.55	1
2008	Salina_2008_3	260432	1676788	CA1148	CA1068	Salina_2008_15	261769	1675568	CA2603	CA2613	1809.96	1
2008	Salina_2008_7	261081	1675702	NA	NA	Salina_2008_15	261769	1675568	CA2603	CA2613	700.928	1
2008	Salina_2008_8	260750	1675979	CA1147	CA1080	Salina_2008_15	261769	1675568	CA2603	CA2613	1098.76	1
2008	Salina_2008_10	260189	1677366	CA1096	CA1044	Salina_2008_15	261769	1675568	CA2603	CA2613	2393.58	1
2008	Salina_2008_11	260140	1677566	CA1114	CA1110	Salina_2008_15	261769	1675568	CA2603	CA2613	2577.91	1
2008	Salina_2008_12	260822	1676056	NA	CA1191	Salina_2008_15	261769	1675568	CA2603	CA2613	1065.34	1
2008	Salina_2008_13	260179	1677576	CA1178	CA2628	Salina_2008_15	261769	1675568	CA2603	CA2613	2561.28	1
2008	Salina_2008_16	261237	1675775	CA2617	CA2612	Salina_2008_15	261769	1675568	CA2603	CA2613	570.853	1
2008	Salina_2008_17	261618	1675763	NA	NA	Salina_2008_15	261769	1675568	CA2603	CA2613	246.629	1
2008	Salina_2008_18	260195	1678078	CA2651	CA2645	Salina_2008_15	261769	1675568	CA2603	CA2613	2962.7	1
2008	Salina_2008_19	261506	1675462	CA1037	CA2652	Salina_2008_15	261769	1675568	CA2603	CA2613	283.558	1
2008	Salina_2008_20	260506	1676480	NA	CA1139	Salina_2008_15	261769	1675568	CA2603	CA2613	1557.86	1
2008	Salina_2008_21	261903	1675620	CA2649	CA2650	Salina_2008_15	261769	1675568	CA2603	CA2613	143.736	1
2008	Salina_2008_1	260326	1676999	CA1107	CA1104	Salina_2008_16	261237	1675775	CA2617	CA2612	1525.81	1
2008	Salina_2008_2	260378	1676866	CA1047	CA1097	Salina_2008_16	261237	1675775	CA2617	CA2612	1388.58	1
2008	Salina_2008_3	260432	1676788	CA1148	CA1068	Salina_2008_16	261237	1675775	CA2617	CA2612	1293.91	1
2008	Salina_2008_7	261081	1675702	NA	NA	Salina_2008_16	261237	1675775	CA2617	CA2612	172.235	1
2008	Salina_2008_8	260750	1675979	CA1147	CA1080	Salina_2008_16	261237	1675775	CA2617	CA2612	528.001	1
2008	Salina_2008_10	260189	1677366	CA1096	CA1044	Salina_2008_16	261237	1675775	CA2617	CA2612	1905.15	1
2008	Salina_2008_11	260140	1677566	CA1114	CA1110	Salina_2008_16	261237	1675775	CA2617	CA2612	2100.26	1
2008	Salina_2008_12	260822	1676056	NA	CA1191	Salina_2008_16	261237	1675775	CA2617	CA2612	501.185	1
2008	Salina_2008_13	260179	1677576	CA1178	CA2628	Salina_2008_16	261237	1675775	CA2617	CA2612	2088.77	1
2008	Salina_2008_15	261769	1675568	CA2603	CA2613	Salina_2008_16	261237	1675775	CA2617	CA2612	570.853	1
2008	Salina_2008_17	261618	1675763	NA	NA	Salina_2008_16	261237	1675775	CA2617	CA2612	381.189	1
2008	Salina_2008_18	260195	1678078	CA2651	CA2645	Salina_2008_16	261237	1675775	CA2617	CA2612	2527.76	1
2008	Salina_2008_21	261903	1675620	CA2649	CA2650	Salina_2008_16	261237	1675775	CA2617	CA2612	683.799	1
2008	Salina_2008_1	260326	1676999	CA1107	CA1104	Salina_2008_17	261618	1675763	NA	NA	1788	NA
2008	Salina_2008_3	260432	1676788	CA1148	CA1068	Salina_2008_17	261618	1675763	NA	NA	1567.55	NA
2008	Salina_2008_8	260750	1675979	CA1147	CA1080	Salina_2008_17	261618	1675763	NA	NA	894.472	NA
2008	Salina_2008_10	260189	1677366	CA1096	CA1044	Salina_2008_17	261618	1675763	NA	NA	2147.48	NA
2008	Salina_2008_11	260140	1677566	CA1114	CA1110	Salina_2008_17	261618	1675763	NA	NA	2331.37	NA
2008	Salina_2008_12	260822	1676056	NA	CA1191	Salina_2008_17	261618	1675763	NA	NA	848.213	NA
2008	Salina_2008_13	260179	1677576	CA1178	CA2628	Salina_2008_17	261618	1675763	NA	NA	2314.67	NA
2008	Salina_2008_15	261769	1675568	CA2603	CA2613	Salina_2008_17	261618	1675763	NA	NA	246.629	NA
2008	Salina_2008_16	261237	1675775	CA2617	CA2612	Salina_2008_17	261618	1675763	NA	NA	381.189	NA
2008	Salina_2008_18	260195	1678078	CA2651	CA2645	Salina_2008_17	261618	1675763	NA	NA	2717.38	NA
2008	Salina_2008_19	261506	1675462	CA1037	CA2652	Salina_2008_17	261618	1675763	NA	NA	321.162	NA
2008	Salina_2008_20	260506	1676480	NA	CA1139	Salina_2008_17	261618	1675763	NA	NA	1323.11	NA
2008	Salina_2008_21	261903	1675620	CA2649	CA2650	Salina_2008_17	261618	1675763	NA	NA	318.864	NA
2008	Salina_2008_13	260179	1677576	CA1178	CA2628	Salina_2008_18	260195	1678078	CA2651	CA2645	502.255	1
2008	Salina_2008_15	261769	1675568	CA2603	CA2613	Salina_2008_18	260195	1678078	CA2651	CA2645	2962.7	1
2008	Salina_2008_16	261237	1675775	CA2617	CA2612	Salina_2008_18	260195	1678078	CA2651	CA2645	2527.76	1
2008	Salina_2008_17	261618	1675763	NA	NA	Salina_2008_18	260195	1678078	CA2651	CA2645	2717.38	1
2008	Salina_2008_19	261506	1675462	CA1037	CA2652	Salina_2008_18	260195	1678078	CA2651	CA2645	2926.12	1
2008	Salina_2008_20	260506	1676480	NA	CA1139	Salina_2008_18	260195	1678078	CA2651	CA2645	1627.98	1
2008	Salina_2008_21	261903	1675620	CA2649	CA2650	Salina_2008_18	260195	1678078	CA2651	CA2645	2993.16	1
2008	Salina_2008_13	260179	1677576	CA1178	CA2628	Salina_2008_19	261506	1675462	CA1037	CA2652	2495.98	NA
2008	Salina_2008_15	261769	1675568	CA2603	CA2613	Salina_2008_19	261506	1675462	CA1037	CA2652	283.558	NA
2008	Salina_2008_17	261618	1675763	NA	NA	Salina_2008_19	261506	1675462	CA1037	CA2652	321.162	NA
2008	Salina_2008_18	260195	1678078	CA2651	CA2645	Salina_2008_19	261506	1675462	CA1037	CA2652	2926.12	NA
2008	Salina_2008_20	260506	1676480	NA	CA1139	Salina_2008_19	261506	1675462	CA1037	CA2652	1427	NA
2008	Salina_2008_21	261903	1675620	CA2649	CA2650	Salina_2008_19	261506	1675462	CA1037	CA2652	427.286	NA
2008	Salina_2008_13	260179	1677576	CA1178	CA2628	Salina_2008_20	260506	1676480	NA	CA1139	1143.74	NA
2008	Salina_2008_15	261769	1675568	CA2603	CA2613	Salina_2008_20	260506	1676480	NA	CA1139	1557.86	NA
2008	Salina_2008_17	261618	1675763	NA	NA	Salina_2008_20	260506	1676480	NA	CA1139	1323.11	NA
2008	Salina_2008_18	260195	1678078	CA2651	CA2645	Salina_2008_20	260506	1676480	NA	CA1139	1627.98	NA
2008	Salina_2008_19	261506	1675462	CA1037	CA2652	Salina_2008_20	260506	1676480	NA	CA1139	1427	NA
2008	Salina_2008_21	261903	1675620	CA2649	CA2650	Salina_2008_20	260506	1676480	NA	CA1139	1640.49	NA
2008	Salina_2008_13	260179	1677576	CA1178	CA2628	Salina_2008_21	261903	1675620	CA2649	CA2650	2607.32	1
2008	Salina_2008_15	261769	1675568	CA2603	CA2613	Salina_2008_21	261903	1675620	CA2649	CA2650	143.736	1
2008	Salina_2008_16	261237	1675775	CA2617	CA2612	Salina_2008_21	261903	1675620	CA2649	CA2650	683.799	1
2008	Salina_2008_17	261618	1675763	NA	NA	Salina_2008_21	261903	1675620	CA2649	CA2650	318.864	1
2008	Salina_2008_18	260195	1678078	CA2651	CA2645	Salina_2008_21	261903	1675620	CA2649	CA2650	2993.16	1
2008	Salina_2008_19	261506	1675462	CA1037	CA2652	Salina_2008_21	261903	1675620	CA2649	CA2650	427.286	1
2008	Salina_2008_20	260506	1676480	NA	CA1139	Salina_2008_21	261903	1675620	CA2649	CA2650	1640.49	1
2009	Salina_2009_6	261247	1675782	CA1625	CA1623	Salina_2009_5	260986	1675975	CA1624	CA1092	324.607	1
2009	Salina_2009_7	261412	1675647	CA1621	CA1064	Salina_2009_5	260986	1675975	CA1624	CA1092	537.643	1
2009	Salina_2009_8	261733	1676417	CA1017	CA2690	Salina_2009_5	260986	1675975	CA1624	CA1092	867.971	1
2009	Salina_2009_9	260133	1677549	CA1114	CA1110	Salina_2009_5	260986	1675975	CA1624	CA1092	1790.28	1
2009	Salina_2009_10	260725	1676002	CA1638	CA1629	Salina_2009_5	260986	1675975	CA1624	CA1092	262.393	1
2009	Salina_2009_11	260360	1676886	CA1047	CA1097	Salina_2009_5	260986	1675975	CA1624	CA1092	1105.35	1
2009	Salina_2009_12	260522	1676403	CA1635	NA	Salina_2009_5	260986	1675975	CA1624	CA1092	631.253	1
2009	Salina_2009_13	260784	1676139	CA1069	CA1644	Salina_2009_5	260986	1675975	CA1624	CA1092	260.192	1
2009	Salina_2009_14	260262	1678220	NA	NA	Salina_2009_5	260986	1675975	CA1624	CA1092	2358.86	1
2009	Salina_2009_15	260711	1676072	CA1631	CA1067	Salina_2009_5	260986	1675975	CA1624	CA1092	291.606	1
2009	Salina_2009_16	261017	1675830	CA1628	CA1634	Salina_2009_5	260986	1675975	CA1624	CA1092	148.277	1
2009	Salina_2009_17	260394	1676799	NA	CA1148	Salina_2009_5	260986	1675975	CA1624	CA1092	1014.61	1
2009	Salina_2009_18	262018	1675657	CA1682	CA1649	Salina_2009_5	260986	1675975	CA1624	CA1092	1079.88	1
2009	Salina_2009_19	261809	1675885	CA1176	NA	Salina_2009_5	260986	1675975	CA1624	CA1092	827.906	1
2009	Salina_2009_20	261856	1675750	NA	NA	Salina_2009_5	260986	1675975	CA1624	CA1092	898.624	1
2009	Salina_2009_21	261100	1675678	CA1643	NA	Salina_2009_5	260986	1675975	CA1624	CA1092	318.127	1
2009	Salina_2009_22	261901	1675631	NA	CA2650	Salina_2009_5	260986	1675975	CA1624	CA1092	977.528	1
2009	Salina_2009_27	261722	1676374	CA1659	CA1670	Salina_2009_5	260986	1675975	CA1624	CA1092	837.196	1
2009	Salina_2009_28	260154	1677982	NA	NA	Salina_2009_5	260986	1675975	CA1624	CA1092	2172.62	1
2009	Salina_2009_29	260218	1678190	CA1688	CA1673	Salina_2009_5	260986	1675975	CA1624	CA1092	2344.37	1
2009	Salina_2009_30	261968	1675756	CA1143	CA1681	Salina_2009_5	260986	1675975	CA1624	CA1092	1006.12	1
2009	Salina_2009_31	261844	1675526	NA	CA3020	Salina_2009_5	260986	1675975	CA1624	CA1092	968.383	1
2009	Salina_2009_32	260272	1678335	CA1687	CA1674	Salina_2009_5	260986	1675975	CA1624	CA1092	2465.64	1
2009	Salina_2009_33	260180	1677369	CA1096	CA1044	Salina_2009_5	260986	1675975	CA1624	CA1092	1610.24	1
2009	Salina_2009_106	260648	1676220	CA1626	CA2692	Salina_2009_5	260986	1675975	CA1624	CA1092	417.455	1
2009	Salina_2009_107	260513	1676315	CA1639	CA2629	Salina_2009_5	260986	1675975	CA1624	CA1092	582.52	1
2009	Salina_2009_110	260513	1676225	CA1059	CA1058	Salina_2009_5	260986	1675975	CA1624	CA1092	535.004	1
2009	Salina_2009_111	260487	1676594	CA1630	CA1636	Salina_2009_5	260986	1675975	CA1624	CA1092	795.086	1
2009	Salina_2009_112	261746	1676383	NA	NA	Salina_2009_5	260986	1675975	CA1624	CA1092	862.591	1
2009	Salina_2009_113	261551	1676807	NA	CA1616	Salina_2009_5	260986	1675975	CA1624	CA1092	1005.71	1
2009	Salina_2009_114	261305	1676844	CA2702	CA1637	Salina_2009_5	260986	1675975	CA1624	CA1092	925.701	1
2009	Salina_2009_115	261273	1676974	CA2695	NA	Salina_2009_5	260986	1675975	CA1624	CA1092	1039.41	1
2009	Salina_2009_116	260776	1675996	CA1147	CA1080	Salina_2009_5	260986	1675975	CA1624	CA1092	211.047	1
2009	Salina_2009_117	260764	1677448	CA1107	CA1104	Salina_2009_5	260986	1675975	CA1624	CA1092	1489.64	1
2009	Salina_2009_119	261504	1675485	CA2666	CA2667	Salina_2009_5	260986	1675975	CA1624	CA1092	713.039	1
2009	Salina_2009_120	260915	1677908	NA	CA2696	Salina_2009_5	260986	1675975	CA1624	CA1092	1934.3	1
2009	Salina_2009_121	261467	1676743	CA2694	CA2703	Salina_2009_5	260986	1675975	CA1624	CA1092	906.193	1
2009	Salina_2009_122	261550	1675536	CA1037	CA2652	Salina_2009_5	260986	1675975	CA1624	CA1092	714.715	1
2009	Salina_2009_124	261737	1676068	NA	CA1651	Salina_2009_5	260986	1675975	CA1624	CA1092	756.736	1
2009	Salina_2009_125	261704	1676032	NA	NA	Salina_2009_5	260986	1675975	CA1624	CA1092	720.259	1
2009	Salina_2009_126	261549	1676032	NA	NA	Salina_2009_5	260986	1675975	CA1624	CA1092	565.878	1
2009	Salina_2009_127	261550	1675723	NA	NA	Salina_2009_5	260986	1675975	CA1624	CA1092	617.738	1
2009	Salina_2009_128	261708	1675720	CA1159	NA	Salina_2009_5	260986	1675975	CA1624	CA1092	765.708	1
2009	Salina_2009_201	261481	1675579	CA1664	CA1089	Salina_2009_5	260986	1675975	CA1624	CA1092	633.909	1
2009	Salina_2009_5	260986	1675975	CA1624	CA1092	Salina_2009_6	261247	1675782	CA1625	CA1623	324.607	1
2009	Salina_2009_7	261412	1675647	CA1621	CA1064	Salina_2009_6	261247	1675782	CA1625	CA1623	213.19	1
2009	Salina_2009_8	261733	1676417	CA1017	CA2690	Salina_2009_6	261247	1675782	CA1625	CA1623	799.638	1
2009	Salina_2009_9	260133	1677549	CA1114	CA1110	Salina_2009_6	261247	1675782	CA1625	CA1623	2088.85	1
2009	Salina_2009_10	260725	1676002	CA1638	CA1629	Salina_2009_6	261247	1675782	CA1625	CA1623	566.466	1
2009	Salina_2009_11	260360	1676886	CA1047	CA1097	Salina_2009_6	261247	1675782	CA1625	CA1623	1416.19	1
2009	Salina_2009_12	260522	1676403	CA1635	NA	Salina_2009_6	261247	1675782	CA1625	CA1623	954.603	1
2009	Salina_2009_13	260784	1676139	CA1069	CA1644	Salina_2009_6	261247	1675782	CA1625	CA1623	584.652	1
2009	Salina_2009_14	260262	1678220	NA	NA	Salina_2009_6	261247	1675782	CA1625	CA1623	2629.46	1
2009	Salina_2009_15	260711	1676072	CA1631	CA1067	Salina_2009_6	261247	1675782	CA1625	CA1623	609.423	1
2009	Salina_2009_16	261017	1675830	CA1628	CA1634	Salina_2009_6	261247	1675782	CA1625	CA1623	234.955	1
2009	Salina_2009_17	260394	1676799	NA	CA1148	Salina_2009_6	261247	1675782	CA1625	CA1623	1327.37	1
2009	Salina_2009_18	262018	1675657	CA1682	CA1649	Salina_2009_6	261247	1675782	CA1625	CA1623	781.067	1
2009	Salina_2009_19	261809	1675885	CA1176	NA	Salina_2009_6	261247	1675782	CA1625	CA1623	571.361	1
2009	Salina_2009_20	261856	1675750	NA	NA	Salina_2009_6	261247	1675782	CA1625	CA1623	609.84	1
2009	Salina_2009_21	261100	1675678	CA1643	NA	Salina_2009_6	261247	1675782	CA1625	CA1623	180.069	1
2009	Salina_2009_22	261901	1675631	NA	CA2650	Salina_2009_6	261247	1675782	CA1625	CA1623	671.206	1
2009	Salina_2009_27	261722	1676374	CA1659	CA1670	Salina_2009_6	261247	1675782	CA1625	CA1623	759.005	1
2009	Salina_2009_28	260154	1677982	NA	NA	Salina_2009_6	261247	1675782	CA1625	CA1623	2456.55	1
2009	Salina_2009_29	260218	1678190	CA1688	CA1673	Salina_2009_6	261247	1675782	CA1625	CA1623	2618.65	1
2009	Salina_2009_30	261968	1675756	CA1143	CA1681	Salina_2009_6	261247	1675782	CA1625	CA1623	721.469	1
2009	Salina_2009_31	261844	1675526	NA	CA3020	Salina_2009_6	261247	1675782	CA1625	CA1623	649.573	1
2009	Salina_2009_32	260272	1678335	CA1687	CA1674	Salina_2009_6	261247	1675782	CA1625	CA1623	2732.84	1
2009	Salina_2009_33	260180	1677369	CA1096	CA1044	Salina_2009_6	261247	1675782	CA1625	CA1623	1912.34	1
2009	Salina_2009_106	260648	1676220	CA1626	CA2692	Salina_2009_6	261247	1675782	CA1625	CA1623	742.055	1
2009	Salina_2009_107	260513	1676315	CA1639	CA2629	Salina_2009_6	261247	1675782	CA1625	CA1623	907.108	1
2009	Salina_2009_110	260513	1676225	CA1059	CA1058	Salina_2009_6	261247	1675782	CA1625	CA1623	857.324	1
2009	Salina_2009_111	260487	1676594	CA1630	CA1636	Salina_2009_6	261247	1675782	CA1625	CA1623	1112.18	1
2009	Salina_2009_113	261551	1676807	NA	CA1616	Salina_2009_6	261247	1675782	CA1625	CA1623	1069.13	1
2009	Salina_2009_114	261305	1676844	CA2702	CA1637	Salina_2009_6	261247	1675782	CA1625	CA1623	1063.58	1
2009	Salina_2009_115	261273	1676974	CA2695	NA	Salina_2009_6	261247	1675782	CA1625	CA1623	1192.28	1
2009	Salina_2009_116	260776	1675996	CA1147	CA1080	Salina_2009_6	261247	1675782	CA1625	CA1623	517.336	1
2009	Salina_2009_117	260764	1677448	CA1107	CA1104	Salina_2009_6	261247	1675782	CA1625	CA1623	1734.6	1
2009	Salina_2009_119	261504	1675485	CA2666	CA2667	Salina_2009_6	261247	1675782	CA1625	CA1623	392.757	1
2009	Salina_2009_120	260915	1677908	NA	CA2696	Salina_2009_6	261247	1675782	CA1625	CA1623	2151.77	1
2009	Salina_2009_121	261467	1676743	CA2694	CA2703	Salina_2009_6	261247	1675782	CA1625	CA1623	985.861	1
2009	Salina_2009_122	261550	1675536	CA1037	CA2652	Salina_2009_6	261247	1675782	CA1625	CA1623	390.288	1
2009	Salina_2009_124	261737	1676068	NA	CA1651	Salina_2009_6	261247	1675782	CA1625	CA1623	567.359	1
2009	Salina_2009_125	261704	1676032	NA	NA	Salina_2009_6	261247	1675782	CA1625	CA1623	520.912	1
2009	Salina_2009_126	261549	1676032	NA	NA	Salina_2009_6	261247	1675782	CA1625	CA1623	392.051	1
2009	Salina_2009_127	261550	1675723	NA	NA	Salina_2009_6	261247	1675782	CA1625	CA1623	308.691	1
2009	Salina_2009_128	261708	1675720	CA1159	NA	Salina_2009_6	261247	1675782	CA1625	CA1623	465.151	1
2009	Salina_2009_201	261481	1675579	CA1664	CA1089	Salina_2009_6	261247	1675782	CA1625	CA1623	309.782	1
2009	Salina_2009_5	260986	1675975	CA1624	CA1092	Salina_2009_7	261412	1675647	CA1621	CA1064	537.643	1
2009	Salina_2009_6	261247	1675782	CA1625	CA1623	Salina_2009_7	261412	1675647	CA1621	CA1064	213.19	1
2009	Salina_2009_8	261733	1676417	CA1017	CA2690	Salina_2009_7	261412	1675647	CA1621	CA1064	834.231	1
2009	Salina_2009_9	260133	1677549	CA1114	CA1110	Salina_2009_7	261412	1675647	CA1621	CA1064	2292.04	1
2009	Salina_2009_10	260725	1676002	CA1638	CA1629	Salina_2009_7	261412	1675647	CA1621	CA1064	773.301	1
2009	Salina_2009_11	260360	1676886	CA1047	CA1097	Salina_2009_7	261412	1675647	CA1621	CA1064	1625.37	1
2009	Salina_2009_12	260522	1676403	CA1635	NA	Salina_2009_7	261412	1675647	CA1621	CA1064	1167.75	1
2009	Salina_2009_13	260784	1676139	CA1069	CA1644	Salina_2009_7	261412	1675647	CA1621	CA1064	797.777	1
2009	Salina_2009_14	260262	1678220	NA	NA	Salina_2009_7	261412	1675647	CA1621	CA1064	2818.3	1
2009	Salina_2009_15	260711	1676072	CA1631	CA1067	Salina_2009_7	261412	1675647	CA1621	CA1064	819.772	1
2009	Salina_2009_16	261017	1675830	CA1628	CA1634	Salina_2009_7	261412	1675647	CA1621	CA1064	435.332	1
2009	Salina_2009_17	260394	1676799	NA	CA1148	Salina_2009_7	261412	1675647	CA1621	CA1064	1537.34	1
2009	Salina_2009_18	262018	1675657	CA1682	CA1649	Salina_2009_7	261412	1675647	CA1621	CA1064	606.083	1
2009	Salina_2009_19	261809	1675885	CA1176	NA	Salina_2009_7	261412	1675647	CA1621	CA1064	462.875	1
2009	Salina_2009_20	261856	1675750	NA	NA	Salina_2009_7	261412	1675647	CA1621	CA1064	455.791	1
2009	Salina_2009_21	261100	1675678	CA1643	NA	Salina_2009_7	261412	1675647	CA1621	CA1064	313.536	1
2009	Salina_2009_22	261901	1675631	NA	CA2650	Salina_2009_7	261412	1675647	CA1621	CA1064	489.262	1
2009	Salina_2009_27	261722	1676374	CA1659	CA1670	Salina_2009_7	261412	1675647	CA1621	CA1064	790.335	1
2009	Salina_2009_28	260154	1677982	NA	NA	Salina_2009_7	261412	1675647	CA1621	CA1064	2652.32	1
2009	Salina_2009_29	260218	1678190	CA1688	CA1673	Salina_2009_7	261412	1675647	CA1621	CA1064	2809.36	1
2009	Salina_2009_30	261968	1675756	CA1143	CA1681	Salina_2009_7	261412	1675647	CA1621	CA1064	566.584	1
2009	Salina_2009_31	261844	1675526	NA	CA3020	Salina_2009_7	261412	1675647	CA1621	CA1064	448.626	1
2009	Salina_2009_32	260272	1678335	CA1687	CA1674	Salina_2009_7	261412	1675647	CA1621	CA1064	2919.75	1
2009	Salina_2009_33	260180	1677369	CA1096	CA1044	Salina_2009_7	261412	1675647	CA1621	CA1064	2117.34	1
2009	Salina_2009_34	261775	1675608	NA	CA1697	Salina_2009_7	261412	1675647	CA1621	CA1064	365.089	1
2009	Salina_2009_36	260208	1677201	NA	CA2732	Salina_2009_7	261412	1675647	CA1621	CA1064	1965.84	1
2009	Salina_2009_106	260648	1676220	CA1626	CA2692	Salina_2009_7	261412	1675647	CA1621	CA1064	955	1
2009	Salina_2009_107	260513	1676315	CA1639	CA2629	Salina_2009_7	261412	1675647	CA1621	CA1064	1120.01	1
2009	Salina_2009_110	260513	1676225	CA1059	CA1058	Salina_2009_7	261412	1675647	CA1621	CA1064	1068.78	1
2009	Salina_2009_111	260487	1676594	CA1630	CA1636	Salina_2009_7	261412	1675647	CA1621	CA1064	1323.8	1
2009	Salina_2009_112	261746	1676383	NA	NA	Salina_2009_7	261412	1675647	CA1621	CA1064	808.24	1
2009	Salina_2009_113	261551	1676807	NA	CA1616	Salina_2009_7	261412	1675647	CA1621	CA1064	1168.3	1
2009	Salina_2009_114	261305	1676844	CA2702	CA1637	Salina_2009_7	261412	1675647	CA1621	CA1064	1201.77	1
2009	Salina_2009_115	261273	1676974	CA2695	NA	Salina_2009_7	261412	1675647	CA1621	CA1064	1334.26	1
2009	Salina_2009_116	260776	1675996	CA1147	CA1080	Salina_2009_7	261412	1675647	CA1621	CA1064	725.463	1
2009	Salina_2009_117	260764	1677448	CA1107	CA1104	Salina_2009_7	261412	1675647	CA1621	CA1064	1914.03	1
2009	Salina_2009_119	261504	1675485	CA2666	CA2667	Salina_2009_7	261412	1675647	CA1621	CA1064	186.301	1
2009	Salina_2009_120	260915	1677908	NA	CA2696	Salina_2009_7	261412	1675647	CA1621	CA1064	2314.98	1
2009	Salina_2009_121	261467	1676743	CA2694	CA2703	Salina_2009_7	261412	1675647	CA1621	CA1064	1097.38	1
2009	Salina_2009_122	261550	1675536	CA1037	CA2652	Salina_2009_7	261412	1675647	CA1621	CA1064	177.102	1
2009	Salina_2009_124	261737	1676068	NA	CA1651	Salina_2009_7	261412	1675647	CA1621	CA1064	531.851	1
2009	Salina_2009_125	261704	1676032	NA	NA	Salina_2009_7	261412	1675647	CA1621	CA1064	483.207	1
2009	Salina_2009_126	261549	1676032	NA	NA	Salina_2009_7	261412	1675647	CA1621	CA1064	408.649	1
2009	Salina_2009_127	261550	1675723	NA	NA	Salina_2009_7	261412	1675647	CA1621	CA1064	157.544	1
2009	Salina_2009_128	261708	1675720	CA1159	NA	Salina_2009_7	261412	1675647	CA1621	CA1064	304.869	1
2009	Salina_2009_201	261481	1675579	CA1664	CA1089	Salina_2009_7	261412	1675647	CA1621	CA1064	96.8762	1
2009	Salina_2009_202	260318	1676964	CA2729	NA	Salina_2009_7	261412	1675647	CA1621	CA1064	1712.11	1
2009	Salina_2009_5	260986	1675975	CA1624	CA1092	Salina_2009_8	261733	1676417	CA1017	CA2690	867.971	1
2009	Salina_2009_6	261247	1675782	CA1625	CA1623	Salina_2009_8	261733	1676417	CA1017	CA2690	799.638	1
2009	Salina_2009_7	261412	1675647	CA1621	CA1064	Salina_2009_8	261733	1676417	CA1017	CA2690	834.231	1
2009	Salina_2009_9	260133	1677549	CA1114	CA1110	Salina_2009_8	261733	1676417	CA1017	CA2690	1959.96	1
2009	Salina_2009_10	260725	1676002	CA1638	CA1629	Salina_2009_8	261733	1676417	CA1017	CA2690	1090.09	1
2009	Salina_2009_11	260360	1676886	CA1047	CA1097	Salina_2009_8	261733	1676417	CA1017	CA2690	1450.89	1
2009	Salina_2009_12	260522	1676403	CA1635	NA	Salina_2009_8	261733	1676417	CA1017	CA2690	1211.08	1
2009	Salina_2009_13	260784	1676139	CA1069	CA1644	Salina_2009_8	261733	1676417	CA1017	CA2690	988.881	1
2009	Salina_2009_14	260262	1678220	NA	NA	Salina_2009_8	261733	1676417	CA1017	CA2690	2326.94	1
2009	Salina_2009_15	260711	1676072	CA1631	CA1067	Salina_2009_8	261733	1676417	CA1017	CA2690	1078.66	1
2009	Salina_2009_16	261017	1675830	CA1628	CA1634	Salina_2009_8	261733	1676417	CA1017	CA2690	925.864	1
2009	Salina_2009_17	260394	1676799	NA	CA1148	Salina_2009_8	261733	1676417	CA1017	CA2690	1392.42	1
2009	Salina_2009_18	262018	1675657	CA1682	CA1649	Salina_2009_8	261733	1676417	CA1017	CA2690	811.68	1
2009	Salina_2009_19	261809	1675885	CA1176	NA	Salina_2009_8	261733	1676417	CA1017	CA2690	537.401	1
2009	Salina_2009_20	261856	1675750	NA	NA	Salina_2009_8	261733	1676417	CA1017	CA2690	678.246	1
2009	Salina_2009_21	261100	1675678	CA1643	NA	Salina_2009_8	261733	1676417	CA1017	CA2690	973.042	1
2009	Salina_2009_22	261901	1675631	NA	CA2650	Salina_2009_8	261733	1676417	CA1017	CA2690	803.754	1
2009	Salina_2009_27	261722	1676374	CA1659	CA1670	Salina_2009_8	261733	1676417	CA1017	CA2690	44.3847	1
2009	Salina_2009_28	260154	1677982	NA	NA	Salina_2009_8	261733	1676417	CA1017	CA2690	2223.17	1
2009	Salina_2009_29	260218	1678190	CA1688	CA1673	Salina_2009_8	261733	1676417	CA1017	CA2690	2332.11	1
2009	Salina_2009_30	261968	1675756	CA1143	CA1681	Salina_2009_8	261733	1676417	CA1017	CA2690	701.531	1
2009	Salina_2009_31	261844	1675526	NA	CA3020	Salina_2009_8	261733	1676417	CA1017	CA2690	897.888	1
2009	Salina_2009_32	260272	1678335	CA1687	CA1674	Salina_2009_8	261733	1676417	CA1017	CA2690	2411.07	1
2009	Salina_2009_33	260180	1677369	CA1096	CA1044	Salina_2009_8	261733	1676417	CA1017	CA2690	1821.57	1
2009	Salina_2009_34	261775	1675608	NA	CA1697	Salina_2009_8	261733	1676417	CA1017	CA2690	810.09	1
2009	Salina_2009_36	260208	1677201	NA	CA2732	Salina_2009_8	261733	1676417	CA1017	CA2690	1714.72	1
2009	Salina_2009_106	260648	1676220	CA1626	CA2692	Salina_2009_8	261733	1676417	CA1017	CA2690	1102.74	1
2009	Salina_2009_110	260513	1676225	CA1059	CA1058	Salina_2009_8	261733	1676417	CA1017	CA2690	1235.02	1
2009	Salina_2009_111	260487	1676594	CA1630	CA1636	Salina_2009_8	261733	1676417	CA1017	CA2690	1258.51	1
2009	Salina_2009_112	261746	1676383	NA	NA	Salina_2009_8	261733	1676417	CA1017	CA2690	36.4005	1
2009	Salina_2009_113	261551	1676807	NA	CA1616	Salina_2009_8	261733	1676417	CA1017	CA2690	430.377	1
2009	Salina_2009_114	261305	1676844	CA2702	CA1637	Salina_2009_8	261733	1676417	CA1017	CA2690	604.577	1
2009	Salina_2009_115	261273	1676974	CA2695	NA	Salina_2009_8	261733	1676417	CA1017	CA2690	722.391	1
2009	Salina_2009_116	260776	1675996	CA1147	CA1080	Salina_2009_8	261733	1676417	CA1017	CA2690	1045.51	1
2009	Salina_2009_117	260764	1677448	CA1107	CA1104	Salina_2009_8	261733	1676417	CA1017	CA2690	1414.89	1
2009	Salina_2009_119	261504	1675485	CA2666	CA2667	Salina_2009_8	261733	1676417	CA1017	CA2690	959.721	1
2009	Salina_2009_120	260915	1677908	NA	CA2696	Salina_2009_8	261733	1676417	CA1017	CA2690	1700.65	1
2009	Salina_2009_121	261467	1676743	CA2694	CA2703	Salina_2009_8	261733	1676417	CA1017	CA2690	420.752	1
2009	Salina_2009_122	261550	1675536	CA1037	CA2652	Salina_2009_8	261733	1676417	CA1017	CA2690	899.806	1
2009	Salina_2009_124	261737	1676068	NA	CA1651	Salina_2009_8	261733	1676417	CA1017	CA2690	349.023	1
2009	Salina_2009_125	261704	1676032	NA	NA	Salina_2009_8	261733	1676417	CA1017	CA2690	386.091	1
2009	Salina_2009_126	261549	1676032	NA	NA	Salina_2009_8	261733	1676417	CA1017	CA2690	426.71	1
2009	Salina_2009_127	261550	1675723	NA	NA	Salina_2009_8	261733	1676417	CA1017	CA2690	717.722	1
2009	Salina_2009_128	261708	1675720	CA1159	NA	Salina_2009_8	261733	1676417	CA1017	CA2690	697.448	1
2009	Salina_2009_201	261481	1675579	CA1664	CA1089	Salina_2009_8	261733	1676417	CA1017	CA2690	875.07	1
2009	Salina_2009_202	260318	1676964	CA2729	NA	Salina_2009_8	261733	1676417	CA1017	CA2690	1517.05	1
2009	Salina_2009_5	260986	1675975	CA1624	CA1092	Salina_2009_9	260133	1677549	CA1114	CA1110	1790.28	1
2009	Salina_2009_6	261247	1675782	CA1625	CA1623	Salina_2009_9	260133	1677549	CA1114	CA1110	2088.85	1
2009	Salina_2009_7	261412	1675647	CA1621	CA1064	Salina_2009_9	260133	1677549	CA1114	CA1110	2292.04	1
2009	Salina_2009_8	261733	1676417	CA1017	CA2690	Salina_2009_9	260133	1677549	CA1114	CA1110	1959.96	1
2009	Salina_2009_10	260725	1676002	CA1638	CA1629	Salina_2009_9	260133	1677549	CA1114	CA1110	1656.4	1
2009	Salina_2009_11	260360	1676886	CA1047	CA1097	Salina_2009_9	260133	1677549	CA1114	CA1110	700.784	1
2009	Salina_2009_12	260522	1676403	CA1635	NA	Salina_2009_9	260133	1677549	CA1114	CA1110	1210.22	1
2009	Salina_2009_13	260784	1676139	CA1069	CA1644	Salina_2009_9	260133	1677549	CA1114	CA1110	1553.03	1
2009	Salina_2009_14	260262	1678220	NA	NA	Salina_2009_9	260133	1677549	CA1114	CA1110	683.288	1
2009	Salina_2009_15	260711	1676072	CA1631	CA1067	Salina_2009_9	260133	1677549	CA1114	CA1110	1586.07	1
2009	Salina_2009_16	261017	1675830	CA1628	CA1634	Salina_2009_9	260133	1677549	CA1114	CA1110	1932.98	1
2009	Salina_2009_17	260394	1676799	NA	CA1148	Salina_2009_9	260133	1677549	CA1114	CA1110	794.116	1
2009	Salina_2009_18	262018	1675657	CA1682	CA1649	Salina_2009_9	260133	1677549	CA1114	CA1110	2670.75	1
2009	Salina_2009_19	261809	1675885	CA1176	NA	Salina_2009_9	260133	1677549	CA1114	CA1110	2361.75	1
2009	Salina_2009_20	261856	1675750	NA	NA	Salina_2009_9	260133	1677549	CA1114	CA1110	2491.01	1
2009	Salina_2009_21	261100	1675678	CA1643	NA	Salina_2009_9	260133	1677549	CA1114	CA1110	2106.12	1
2009	Salina_2009_22	261901	1675631	NA	CA2650	Salina_2009_9	260133	1677549	CA1114	CA1110	2608.55	1
2009	Salina_2009_27	261722	1676374	CA1659	CA1670	Salina_2009_9	260133	1677549	CA1114	CA1110	1976.25	1
2009	Salina_2009_28	260154	1677982	NA	NA	Salina_2009_9	260133	1677549	CA1114	CA1110	433.509	1
2009	Salina_2009_29	260218	1678190	CA1688	CA1673	Salina_2009_9	260133	1677549	CA1114	CA1110	646.611	1
2009	Salina_2009_30	261968	1675756	CA1143	CA1681	Salina_2009_9	260133	1677549	CA1114	CA1110	2565.56	1
2009	Salina_2009_31	261844	1675526	NA	CA3020	Salina_2009_9	260133	1677549	CA1114	CA1110	2649.54	1
2009	Salina_2009_32	260272	1678335	CA1687	CA1674	Salina_2009_9	260133	1677549	CA1114	CA1110	798.196	1
2009	Salina_2009_33	260180	1677369	CA1096	CA1044	Salina_2009_9	260133	1677549	CA1114	CA1110	186.035	1
2009	Salina_2009_34	261775	1675608	NA	CA1697	Salina_2009_9	260133	1677549	CA1114	CA1110	2542.37	1
2009	Salina_2009_36	260208	1677201	NA	CA2732	Salina_2009_9	260133	1677549	CA1114	CA1110	355.99	1
2009	Salina_2009_106	260648	1676220	CA1626	CA2692	Salina_2009_9	260133	1677549	CA1114	CA1110	1425.3	1
2009	Salina_2009_107	260513	1676315	CA1639	CA2629	Salina_2009_9	260133	1677549	CA1114	CA1110	1291.18	1
2009	Salina_2009_110	260513	1676225	CA1059	CA1058	Salina_2009_9	260133	1677549	CA1114	CA1110	1377.45	1
2009	Salina_2009_111	260487	1676594	CA1630	CA1636	Salina_2009_9	260133	1677549	CA1114	CA1110	1018.5	1
2009	Salina_2009_112	261746	1676383	NA	NA	Salina_2009_9	260133	1677549	CA1114	CA1110	1990.31	1
2009	Salina_2009_113	261551	1676807	NA	CA1616	Salina_2009_9	260133	1677549	CA1114	CA1110	1600.4	1
2009	Salina_2009_114	261305	1676844	CA2702	CA1637	Salina_2009_9	260133	1677549	CA1114	CA1110	1367.7	1
2009	Salina_2009_115	261273	1676974	CA2695	NA	Salina_2009_9	260133	1677549	CA1114	CA1110	1276.8	1
2009	Salina_2009_116	260776	1675996	CA1147	CA1080	Salina_2009_9	260133	1677549	CA1114	CA1110	1680.85	1
2009	Salina_2009_117	260764	1677448	CA1107	CA1104	Salina_2009_9	260133	1677549	CA1114	CA1110	639.032	1
2009	Salina_2009_119	261504	1675485	CA2666	CA2667	Salina_2009_9	260133	1677549	CA1114	CA1110	2477.85	1
2009	Salina_2009_120	260915	1677908	NA	CA2696	Salina_2009_9	260133	1677549	CA1114	CA1110	860.468	1
2009	Salina_2009_121	261467	1676743	CA2694	CA2703	Salina_2009_9	260133	1677549	CA1114	CA1110	1558.59	1
2009	Salina_2009_122	261550	1675536	CA1037	CA2652	Salina_2009_9	260133	1677549	CA1114	CA1110	2461.72	1
2009	Salina_2009_124	261737	1676068	NA	CA1651	Salina_2009_9	260133	1677549	CA1114	CA1110	2183.16	1
2009	Salina_2009_125	261704	1676032	NA	NA	Salina_2009_9	260133	1677549	CA1114	CA1110	2183.88	1
2009	Salina_2009_126	261549	1676032	NA	NA	Salina_2009_9	260133	1677549	CA1114	CA1110	2075.17	1
2009	Salina_2009_127	261550	1675723	NA	NA	Salina_2009_9	260133	1677549	CA1114	CA1110	2311.31	1
2009	Salina_2009_128	261708	1675720	CA1159	NA	Salina_2009_9	260133	1677549	CA1114	CA1110	2413.68	1
2009	Salina_2009_201	261481	1675579	CA1664	CA1089	Salina_2009_9	260133	1677549	CA1114	CA1110	2387.05	1
2009	Salina_2009_202	260318	1676964	CA2729	NA	Salina_2009_9	260133	1677549	CA1114	CA1110	613.555	1
2009	Salina_2009_5	260986	1675975	CA1624	CA1092	Salina_2009_10	260725	1676002	CA1638	CA1629	262.393	1
2009	Salina_2009_6	261247	1675782	CA1625	CA1623	Salina_2009_10	260725	1676002	CA1638	CA1629	566.466	1
2009	Salina_2009_7	261412	1675647	CA1621	CA1064	Salina_2009_10	260725	1676002	CA1638	CA1629	773.301	1
2009	Salina_2009_8	261733	1676417	CA1017	CA2690	Salina_2009_10	260725	1676002	CA1638	CA1629	1090.09	1
2009	Salina_2009_9	260133	1677549	CA1114	CA1110	Salina_2009_10	260725	1676002	CA1638	CA1629	1656.4	1
2009	Salina_2009_11	260360	1676886	CA1047	CA1097	Salina_2009_10	260725	1676002	CA1638	CA1629	956.39	1
2009	Salina_2009_12	260522	1676403	CA1635	NA	Salina_2009_10	260725	1676002	CA1638	CA1629	449.455	1
2009	Salina_2009_13	260784	1676139	CA1069	CA1644	Salina_2009_10	260725	1676002	CA1638	CA1629	149.164	1
2009	Salina_2009_14	260262	1678220	NA	NA	Salina_2009_10	260725	1676002	CA1638	CA1629	2265.81	1
2009	Salina_2009_15	260711	1676072	CA1631	CA1067	Salina_2009_10	260725	1676002	CA1638	CA1629	71.3863	1
2009	Salina_2009_16	261017	1675830	CA1628	CA1634	Salina_2009_10	260725	1676002	CA1638	CA1629	338.892	1
2009	Salina_2009_17	260394	1676799	NA	CA1148	Salina_2009_10	260725	1676002	CA1638	CA1629	863.001	1
2009	Salina_2009_18	262018	1675657	CA1682	CA1649	Salina_2009_10	260725	1676002	CA1638	CA1629	1338.24	1
2009	Salina_2009_19	261809	1675885	CA1176	NA	Salina_2009_10	260725	1676002	CA1638	CA1629	1090.3	1
2009	Salina_2009_20	261856	1675750	NA	NA	Salina_2009_10	260725	1676002	CA1638	CA1629	1158.73	1
2009	Salina_2009_21	261100	1675678	CA1643	NA	Salina_2009_10	260725	1676002	CA1638	CA1629	495.581	1
2009	Salina_2009_22	261901	1675631	NA	CA2650	Salina_2009_10	260725	1676002	CA1638	CA1629	1233.13	1
2009	Salina_2009_27	261722	1676374	CA1659	CA1670	Salina_2009_10	260725	1676002	CA1638	CA1629	1064.14	1
2009	Salina_2009_28	260154	1677982	NA	NA	Salina_2009_10	260725	1676002	CA1638	CA1629	2060.69	1
2009	Salina_2009_29	260218	1678190	CA1688	CA1673	Salina_2009_10	260725	1676002	CA1638	CA1629	2245.97	1
2009	Salina_2009_30	261968	1675756	CA1143	CA1681	Salina_2009_10	260725	1676002	CA1638	CA1629	1267.11	1
2009	Salina_2009_31	261844	1675526	NA	CA3020	Salina_2009_10	260725	1676002	CA1638	CA1629	1216.03	1
2009	Salina_2009_32	260272	1678335	CA1687	CA1674	Salina_2009_10	260725	1676002	CA1638	CA1629	2376.57	1
2009	Salina_2009_33	260180	1677369	CA1096	CA1044	Salina_2009_10	260725	1676002	CA1638	CA1629	1471.64	1
2009	Salina_2009_34	261775	1675608	NA	CA1697	Salina_2009_10	260725	1676002	CA1638	CA1629	1121.49	1
2009	Salina_2009_36	260208	1677201	NA	CA2732	Salina_2009_10	260725	1676002	CA1638	CA1629	1305.71	1
2009	Salina_2009_106	260648	1676220	CA1626	CA2692	Salina_2009_10	260725	1676002	CA1638	CA1629	231.199	1
2009	Salina_2009_107	260513	1676315	CA1639	CA2629	Salina_2009_10	260725	1676002	CA1638	CA1629	378.038	1
2009	Salina_2009_111	260487	1676594	CA1630	CA1636	Salina_2009_10	260725	1676002	CA1638	CA1629	638.05	1
2009	Salina_2009_112	261746	1676383	NA	NA	Salina_2009_10	260725	1676002	CA1638	CA1629	1089.77	1
2009	Salina_2009_113	261551	1676807	NA	CA1616	Salina_2009_10	260725	1676002	CA1638	CA1629	1153.39	1
2009	Salina_2009_114	261305	1676844	CA2702	CA1637	Salina_2009_10	260725	1676002	CA1638	CA1629	1022.43	1
2009	Salina_2009_115	261273	1676974	CA2695	NA	Salina_2009_10	260725	1676002	CA1638	CA1629	1115.84	1
2009	Salina_2009_116	260776	1675996	CA1147	CA1080	Salina_2009_10	260725	1676002	CA1638	CA1629	51.3517	1
2009	Salina_2009_117	260764	1677448	CA1107	CA1104	Salina_2009_10	260725	1676002	CA1638	CA1629	1446.53	1
2009	Salina_2009_119	261504	1675485	CA2666	CA2667	Salina_2009_10	260725	1676002	CA1638	CA1629	934.949	1
2009	Salina_2009_120	260915	1677908	NA	CA2696	Salina_2009_10	260725	1676002	CA1638	CA1629	1915.45	1
2009	Salina_2009_121	261467	1676743	CA2694	CA2703	Salina_2009_10	260725	1676002	CA1638	CA1629	1048.64	1
2009	Salina_2009_122	261550	1675536	CA1037	CA2652	Salina_2009_10	260725	1676002	CA1638	CA1629	947.513	1
2009	Salina_2009_124	261737	1676068	NA	CA1651	Salina_2009_10	260725	1676002	CA1638	CA1629	1014.15	1
2009	Salina_2009_125	261704	1676032	NA	NA	Salina_2009_10	260725	1676002	CA1638	CA1629	979.46	1
2009	Salina_2009_126	261549	1676032	NA	NA	Salina_2009_10	260725	1676002	CA1638	CA1629	824.546	1
2009	Salina_2009_127	261550	1675723	NA	NA	Salina_2009_10	260725	1676002	CA1638	CA1629	870.9	1
2009	Salina_2009_128	261708	1675720	CA1159	NA	Salina_2009_10	260725	1676002	CA1638	CA1629	1022.65	1
2009	Salina_2009_201	261481	1675579	CA1664	CA1089	Salina_2009_10	260725	1676002	CA1638	CA1629	866.294	1
2009	Salina_2009_202	260318	1676964	CA2729	NA	Salina_2009_10	260725	1676002	CA1638	CA1629	1044.55	1
2009	Salina_2009_5	260986	1675975	CA1624	CA1092	Salina_2009_11	260360	1676886	CA1047	CA1097	1105.35	1
2009	Salina_2009_6	261247	1675782	CA1625	CA1623	Salina_2009_11	260360	1676886	CA1047	CA1097	1416.19	1
2009	Salina_2009_7	261412	1675647	CA1621	CA1064	Salina_2009_11	260360	1676886	CA1047	CA1097	1625.37	1
2009	Salina_2009_8	261733	1676417	CA1017	CA2690	Salina_2009_11	260360	1676886	CA1047	CA1097	1450.89	1
2009	Salina_2009_9	260133	1677549	CA1114	CA1110	Salina_2009_11	260360	1676886	CA1047	CA1097	700.784	1
2009	Salina_2009_10	260725	1676002	CA1638	CA1629	Salina_2009_11	260360	1676886	CA1047	CA1097	956.39	1
2009	Salina_2009_12	260522	1676403	CA1635	NA	Salina_2009_11	260360	1676886	CA1047	CA1097	509.444	1
2009	Salina_2009_13	260784	1676139	CA1069	CA1644	Salina_2009_11	260360	1676886	CA1047	CA1097	858.944	1
2009	Salina_2009_14	260262	1678220	NA	NA	Salina_2009_11	260360	1676886	CA1047	CA1097	1337.59	1
2009	Salina_2009_15	260711	1676072	CA1631	CA1067	Salina_2009_11	260360	1676886	CA1047	CA1097	886.452	1
2009	Salina_2009_16	261017	1675830	CA1628	CA1634	Salina_2009_11	260360	1676886	CA1047	CA1097	1243.7	1
2009	Salina_2009_17	260394	1676799	NA	CA1148	Salina_2009_11	260360	1676886	CA1047	CA1097	93.4077	1
2009	Salina_2009_18	262018	1675657	CA1682	CA1649	Salina_2009_11	260360	1676886	CA1047	CA1097	2063.83	1
2009	Salina_2009_19	261809	1675885	CA1176	NA	Salina_2009_11	260360	1676886	CA1047	CA1097	1761.14	1
2009	Salina_2009_20	261856	1675750	NA	NA	Salina_2009_11	260360	1676886	CA1047	CA1097	1878.43	1
2009	Salina_2009_21	261100	1675678	CA1643	NA	Salina_2009_11	260360	1676886	CA1047	CA1097	1416.64	1
2009	Salina_2009_22	261901	1675631	NA	CA2650	Salina_2009_11	260360	1676886	CA1047	CA1097	1987.39	1
2009	Salina_2009_27	261722	1676374	CA1659	CA1670	Salina_2009_11	260360	1676886	CA1047	CA1097	1455.06	1
2009	Salina_2009_28	260154	1677982	NA	NA	Salina_2009_11	260360	1676886	CA1047	CA1097	1115.19	1
2009	Salina_2009_29	260218	1678190	CA1688	CA1673	Salina_2009_11	260360	1676886	CA1047	CA1097	1311.71	1
2009	Salina_2009_30	261968	1675756	CA1143	CA1681	Salina_2009_11	260360	1676886	CA1047	CA1097	1965.34	1
2009	Salina_2009_31	261844	1675526	NA	CA3020	Salina_2009_11	260360	1676886	CA1047	CA1097	2012.92	1
2009	Salina_2009_32	260272	1678335	CA1687	CA1674	Salina_2009_11	260360	1676886	CA1047	CA1097	1451.67	1
2009	Salina_2009_33	260180	1677369	CA1096	CA1044	Salina_2009_11	260360	1676886	CA1047	CA1097	515.45	1
2009	Salina_2009_34	261775	1675608	NA	CA1697	Salina_2009_11	260360	1676886	CA1047	CA1097	1906.7	1
2009	Salina_2009_35	261635	1675746	NA	NA	Salina_2009_11	260360	1676886	CA1047	CA1097	1710.33	1
2009	Salina_2009_36	260208	1677201	NA	CA2732	Salina_2009_11	260360	1676886	CA1047	CA1097	349.756	1
2009	Salina_2009_106	260648	1676220	CA1626	CA2692	Salina_2009_11	260360	1676886	CA1047	CA1097	725.603	1
2009	Salina_2009_107	260513	1676315	CA1639	CA2629	Salina_2009_11	260360	1676886	CA1047	CA1097	591.143	1
2009	Salina_2009_110	260513	1676225	CA1059	CA1058	Salina_2009_11	260360	1676886	CA1047	CA1097	678.476	1
2009	Salina_2009_111	260487	1676594	CA1630	CA1636	Salina_2009_11	260360	1676886	CA1047	CA1097	318.423	1
2009	Salina_2009_112	261746	1676383	NA	NA	Salina_2009_11	260360	1676886	CA1047	CA1097	1474.45	1
2009	Salina_2009_113	261551	1676807	NA	CA1616	Salina_2009_11	260360	1676886	CA1047	CA1097	1193.62	1
2009	Salina_2009_114	261305	1676844	CA2702	CA1637	Salina_2009_11	260360	1676886	CA1047	CA1097	945.933	1
2009	Salina_2009_115	261273	1676974	CA2695	NA	Salina_2009_11	260360	1676886	CA1047	CA1097	917.231	1
2009	Salina_2009_116	260776	1675996	CA1147	CA1080	Salina_2009_11	260360	1676886	CA1047	CA1097	982.424	1
2009	Salina_2009_120	260915	1677908	NA	CA2696	Salina_2009_11	260360	1676886	CA1047	CA1097	1162.97	1
2009	Salina_2009_121	261467	1676743	CA2694	CA2703	Salina_2009_11	260360	1676886	CA1047	CA1097	1116.2	1
2009	Salina_2009_122	261550	1675536	CA1037	CA2652	Salina_2009_11	260360	1676886	CA1047	CA1097	1799.61	1
2009	Salina_2009_124	261737	1676068	NA	CA1651	Salina_2009_11	260360	1676886	CA1047	CA1097	1601.64	1
2009	Salina_2009_125	261704	1676032	NA	NA	Salina_2009_11	260360	1676886	CA1047	CA1097	1592.37	1
2009	Salina_2009_126	261549	1676032	NA	NA	Salina_2009_11	260360	1676886	CA1047	CA1097	1463.91	1
2009	Salina_2009_127	261550	1675723	NA	NA	Salina_2009_11	260360	1676886	CA1047	CA1097	1663.93	1
2009	Salina_2009_128	261708	1675720	CA1159	NA	Salina_2009_11	260360	1676886	CA1047	CA1097	1782.32	1
2009	Salina_2009_201	261481	1675579	CA1664	CA1089	Salina_2009_11	260360	1676886	CA1047	CA1097	1721.89	1
2009	Salina_2009_202	260318	1676964	CA2729	NA	Salina_2009_11	260360	1676886	CA1047	CA1097	88.5889	1
2009	Salina_2009_304	261863	1675755	CA2737	CA2738	Salina_2009_11	260360	1676886	CA1047	CA1097	1881	1
2009	Salina_2009_5	260986	1675975	CA1624	CA1092	Salina_2009_12	260522	1676403	CA1635	NA	631.253	1
2009	Salina_2009_6	261247	1675782	CA1625	CA1623	Salina_2009_12	260522	1676403	CA1635	NA	954.603	1
2009	Salina_2009_7	261412	1675647	CA1621	CA1064	Salina_2009_12	260522	1676403	CA1635	NA	1167.75	1
2009	Salina_2009_8	261733	1676417	CA1017	CA2690	Salina_2009_12	260522	1676403	CA1635	NA	1211.08	1
2009	Salina_2009_9	260133	1677549	CA1114	CA1110	Salina_2009_12	260522	1676403	CA1635	NA	1210.22	1
2009	Salina_2009_10	260725	1676002	CA1638	CA1629	Salina_2009_12	260522	1676403	CA1635	NA	449.455	1
2009	Salina_2009_11	260360	1676886	CA1047	CA1097	Salina_2009_12	260522	1676403	CA1635	NA	509.444	1
2009	Salina_2009_13	260784	1676139	CA1069	CA1644	Salina_2009_12	260522	1676403	CA1635	NA	371.941	1
2009	Salina_2009_14	260262	1678220	NA	NA	Salina_2009_12	260522	1676403	CA1635	NA	1835.51	1
2009	Salina_2009_15	260711	1676072	CA1631	CA1067	Salina_2009_12	260522	1676403	CA1635	NA	381.159	1
2009	Salina_2009_16	261017	1675830	CA1628	CA1634	Salina_2009_12	260522	1676403	CA1635	NA	757.201	1
2009	Salina_2009_17	260394	1676799	NA	CA1148	Salina_2009_12	260522	1676403	CA1635	NA	416.173	1
2009	Salina_2009_18	262018	1675657	CA1682	CA1649	Salina_2009_12	260522	1676403	CA1635	NA	1671.69	1
2009	Salina_2009_19	261809	1675885	CA1176	NA	Salina_2009_12	260522	1676403	CA1635	NA	1387.33	1
2009	Salina_2009_20	261856	1675750	NA	NA	Salina_2009_12	260522	1676403	CA1635	NA	1485.25	1
2009	Salina_2009_21	261100	1675678	CA1643	NA	Salina_2009_12	260522	1676403	CA1635	NA	927.205	1
2009	Salina_2009_22	261901	1675631	NA	CA2650	Salina_2009_12	260522	1676403	CA1635	NA	1580.39	1
2009	Salina_2009_27	261722	1676374	CA1659	CA1670	Salina_2009_12	260522	1676403	CA1635	NA	1200.35	1
2009	Salina_2009_28	260154	1677982	NA	NA	Salina_2009_12	260522	1676403	CA1635	NA	1621.32	1
2009	Salina_2009_29	260218	1678190	CA1688	CA1673	Salina_2009_12	260522	1676403	CA1635	NA	1812.67	1
2009	Salina_2009_30	261968	1675756	CA1143	CA1681	Salina_2009_12	260522	1676403	CA1635	NA	1584.15	1
2009	Salina_2009_31	261844	1675526	NA	CA3020	Salina_2009_12	260522	1676403	CA1635	NA	1586.45	1
2009	Salina_2009_32	260272	1678335	CA1687	CA1674	Salina_2009_12	260522	1676403	CA1635	NA	1948.11	1
2009	Salina_2009_33	260180	1677369	CA1096	CA1044	Salina_2009_12	260522	1676403	CA1635	NA	1024.75	1
2009	Salina_2009_34	261775	1675608	NA	CA1697	Salina_2009_12	260522	1676403	CA1635	NA	1483.93	1
2009	Salina_2009_36	260208	1677201	NA	CA2732	Salina_2009_12	260522	1676403	CA1635	NA	857.555	1
2009	Salina_2009_106	260648	1676220	CA1626	CA2692	Salina_2009_12	260522	1676403	CA1635	NA	222.182	1
2009	Salina_2009_107	260513	1676315	CA1639	CA2629	Salina_2009_12	260522	1676403	CA1635	NA	88.459	1
2009	Salina_2009_111	260487	1676594	CA1630	CA1636	Salina_2009_12	260522	1676403	CA1635	NA	194.18	1
2009	Salina_2009_112	261746	1676383	NA	NA	Salina_2009_12	260522	1676403	CA1635	NA	1224.16	1
2009	Salina_2009_113	261551	1676807	NA	CA1616	Salina_2009_12	260522	1676403	CA1635	NA	1105.47	1
2009	Salina_2009_114	261305	1676844	CA2702	CA1637	Salina_2009_12	260522	1676403	CA1635	NA	898.649	1
2009	Salina_2009_115	261273	1676974	CA2695	NA	Salina_2009_12	260522	1676403	CA1635	NA	943.42	1
2009	Salina_2009_116	260776	1675996	CA1147	CA1080	Salina_2009_12	260522	1676403	CA1635	NA	479.755	1
2009	Salina_2009_117	260764	1677448	CA1107	CA1104	Salina_2009_12	260522	1676403	CA1635	NA	1072.66	1
2009	Salina_2009_119	261504	1675485	CA2666	CA2667	Salina_2009_12	260522	1676403	CA1635	NA	1344.26	1
2009	Salina_2009_120	260915	1677908	NA	CA2696	Salina_2009_12	260522	1676403	CA1635	NA	1555.47	1
2009	Salina_2009_121	261467	1676743	CA2694	CA2703	Salina_2009_12	260522	1676403	CA1635	NA	1004.3	1
2009	Salina_2009_122	261550	1675536	CA1037	CA2652	Salina_2009_12	260522	1676403	CA1635	NA	1344.79	1
2009	Salina_2009_124	261737	1676068	NA	CA1651	Salina_2009_12	260522	1676403	CA1635	NA	1260.34	1
2009	Salina_2009_125	261704	1676032	NA	NA	Salina_2009_12	260522	1676403	CA1635	NA	1238.86	1
2009	Salina_2009_126	261549	1676032	NA	NA	Salina_2009_12	260522	1676403	CA1635	NA	1091.96	1
2009	Salina_2009_127	261550	1675723	NA	NA	Salina_2009_12	260522	1676403	CA1635	NA	1232.55	1
2009	Salina_2009_128	261708	1675720	CA1159	NA	Salina_2009_12	260522	1676403	CA1635	NA	1368.61	1
2009	Salina_2009_201	261481	1675579	CA1664	CA1089	Salina_2009_12	260522	1676403	CA1635	NA	1264.38	1
2009	Salina_2009_202	260318	1676964	CA2729	NA	Salina_2009_12	260522	1676403	CA1635	NA	596.94	1
2009	Salina_2009_5	260986	1675975	CA1624	CA1092	Salina_2009_13	260784	1676139	CA1069	CA1644	260.192	1
2009	Salina_2009_6	261247	1675782	CA1625	CA1623	Salina_2009_13	260784	1676139	CA1069	CA1644	584.652	1
2009	Salina_2009_7	261412	1675647	CA1621	CA1064	Salina_2009_13	260784	1676139	CA1069	CA1644	797.777	1
2009	Salina_2009_8	261733	1676417	CA1017	CA2690	Salina_2009_13	260784	1676139	CA1069	CA1644	988.881	1
2009	Salina_2009_9	260133	1677549	CA1114	CA1110	Salina_2009_13	260784	1676139	CA1069	CA1644	1553.03	1
2009	Salina_2009_10	260725	1676002	CA1638	CA1629	Salina_2009_13	260784	1676139	CA1069	CA1644	149.164	1
2009	Salina_2009_11	260360	1676886	CA1047	CA1097	Salina_2009_13	260784	1676139	CA1069	CA1644	858.944	1
2009	Salina_2009_12	260522	1676403	CA1635	NA	Salina_2009_13	260784	1676139	CA1069	CA1644	371.941	1
2009	Salina_2009_14	260262	1678220	NA	NA	Salina_2009_13	260784	1676139	CA1069	CA1644	2145.47	1
2009	Salina_2009_15	260711	1676072	CA1631	CA1067	Salina_2009_13	260784	1676139	CA1069	CA1644	99.0858	1
2009	Salina_2009_16	261017	1675830	CA1628	CA1634	Salina_2009_13	260784	1676139	CA1069	CA1644	387.001	1
2009	Salina_2009_17	260394	1676799	NA	CA1148	Salina_2009_13	260784	1676139	CA1069	CA1644	766.616	1
2009	Salina_2009_18	262018	1675657	CA1682	CA1649	Salina_2009_13	260784	1676139	CA1069	CA1644	1324.79	1
2009	Salina_2009_19	261809	1675885	CA1176	NA	Salina_2009_13	260784	1676139	CA1069	CA1644	1056	1
2009	Salina_2009_20	261856	1675750	NA	NA	Salina_2009_13	260784	1676139	CA1069	CA1644	1140.4	1
2009	Salina_2009_21	261100	1675678	CA1643	NA	Salina_2009_13	260784	1676139	CA1069	CA1644	558.907	1
2009	Salina_2009_22	261901	1675631	NA	CA2650	Salina_2009_13	260784	1676139	CA1069	CA1644	1227.09	1
2009	Salina_2009_27	261722	1676374	CA1659	CA1670	Salina_2009_13	260784	1676139	CA1069	CA1644	966.99	1
2009	Salina_2009_28	260154	1677982	NA	NA	Salina_2009_13	260784	1676139	CA1069	CA1644	1947.7	1
2009	Salina_2009_29	260218	1678190	CA1688	CA1673	Salina_2009_13	260784	1676139	CA1069	CA1644	2127.66	1
2009	Salina_2009_30	261968	1675756	CA1143	CA1681	Salina_2009_13	260784	1676139	CA1069	CA1644	1244.41	1
2009	Salina_2009_31	261844	1675526	NA	CA3020	Salina_2009_13	260784	1676139	CA1069	CA1644	1224.49	1
2009	Salina_2009_32	260272	1678335	CA1687	CA1674	Salina_2009_13	260784	1676139	CA1069	CA1644	2254.9	1
2009	Salina_2009_33	260180	1677369	CA1096	CA1044	Salina_2009_13	260784	1676139	CA1069	CA1644	1370.3	1
2009	Salina_2009_34	261775	1675608	NA	CA1697	Salina_2009_13	260784	1676139	CA1069	CA1644	1124.3	1
2009	Salina_2009_35	261635	1675746	NA	NA	Salina_2009_13	260784	1676139	CA1069	CA1644	937.363	1
2009	Salina_2009_36	260208	1677201	NA	CA2732	Salina_2009_13	260784	1676139	CA1069	CA1644	1208.15	1
2009	Salina_2009_39	261065	1675850	CA3022	NA	Salina_2009_13	260784	1676139	CA1069	CA1644	403.091	1
2009	Salina_2009_106	260648	1676220	CA1626	CA2692	Salina_2009_13	260784	1676139	CA1069	CA1644	158.294	1
2009	Salina_2009_107	260513	1676315	CA1639	CA2629	Salina_2009_13	260784	1676139	CA1069	CA1644	323.136	1
2009	Salina_2009_110	260513	1676225	CA1059	CA1058	Salina_2009_13	260784	1676139	CA1069	CA1644	284.318	1
2009	Salina_2009_111	260487	1676594	CA1630	CA1636	Salina_2009_13	260784	1676139	CA1069	CA1644	543.354	1
2009	Salina_2009_112	261746	1676383	NA	NA	Salina_2009_13	260784	1676139	CA1069	CA1644	992.462	1
2009	Salina_2009_113	261551	1676807	NA	CA1616	Salina_2009_13	260784	1676139	CA1069	CA1644	1017.11	1
2009	Salina_2009_114	261305	1676844	CA2702	CA1637	Salina_2009_13	260784	1676139	CA1069	CA1644	876.622	1
2009	Salina_2009_115	261273	1676974	CA2695	NA	Salina_2009_13	260784	1676139	CA1069	CA1644	967.65	1
2009	Salina_2009_116	260776	1675996	CA1147	CA1080	Salina_2009_13	260784	1676139	CA1069	CA1644	143.224	1
2009	Salina_2009_117	260764	1677448	CA1107	CA1104	Salina_2009_13	260784	1676139	CA1069	CA1644	1309.15	1
2009	Salina_2009_119	261504	1675485	CA2666	CA2667	Salina_2009_13	260784	1676139	CA1069	CA1644	972.685	1
2009	Salina_2009_120	260915	1677908	NA	CA2696	Salina_2009_13	260784	1676139	CA1069	CA1644	1773.84	1
2009	Salina_2009_121	261467	1676743	CA2694	CA2703	Salina_2009_13	260784	1676139	CA1069	CA1644	911.759	1
2009	Salina_2009_122	261550	1675536	CA1037	CA2652	Salina_2009_13	260784	1676139	CA1069	CA1644	974.867	1
2009	Salina_2009_124	261737	1676068	NA	CA1651	Salina_2009_13	260784	1676139	CA1069	CA1644	955.641	1
2009	Salina_2009_125	261704	1676032	NA	NA	Salina_2009_13	260784	1676139	CA1069	CA1644	926.201	1
2009	Salina_2009_127	261550	1675723	NA	NA	Salina_2009_13	260784	1676139	CA1069	CA1644	871.672	1
2009	Salina_2009_201	261481	1675579	CA1664	CA1089	Salina_2009_13	260784	1676139	CA1069	CA1644	894.097	1
2009	Salina_2009_202	260318	1676964	CA2729	NA	Salina_2009_13	260784	1676139	CA1069	CA1644	947.513	1
2009	Salina_2009_304	261863	1675755	CA2737	CA2738	Salina_2009_13	260784	1676139	CA1069	CA1644	1145.29	1
2009	Salina_2009_5	260986	1675975	CA1624	CA1092	Salina_2009_14	260262	1678220	NA	NA	2358.86	0
2009	Salina_2009_6	261247	1675782	CA1625	CA1623	Salina_2009_14	260262	1678220	NA	NA	2629.46	0
2009	Salina_2009_7	261412	1675647	CA1621	CA1064	Salina_2009_14	260262	1678220	NA	NA	2818.3	0
2009	Salina_2009_8	261733	1676417	CA1017	CA2690	Salina_2009_14	260262	1678220	NA	NA	2326.94	0
2009	Salina_2009_10	260725	1676002	CA1638	CA1629	Salina_2009_14	260262	1678220	NA	NA	2265.81	0
2009	Salina_2009_11	260360	1676886	CA1047	CA1097	Salina_2009_14	260262	1678220	NA	NA	1337.59	0
2009	Salina_2009_12	260522	1676403	CA1635	NA	Salina_2009_14	260262	1678220	NA	NA	1835.51	0
2009	Salina_2009_13	260784	1676139	CA1069	CA1644	Salina_2009_14	260262	1678220	NA	NA	2145.47	0
2009	Salina_2009_15	260711	1676072	CA1631	CA1067	Salina_2009_14	260262	1678220	NA	NA	2194.43	0
2009	Salina_2009_16	261017	1675830	CA1628	CA1634	Salina_2009_14	260262	1678220	NA	NA	2506.42	0
2009	Salina_2009_17	260394	1676799	NA	CA1148	Salina_2009_14	260262	1678220	NA	NA	1427.12	0
2009	Salina_2009_18	262018	1675657	CA1682	CA1649	Salina_2009_14	260262	1678220	NA	NA	3106.85	0
2009	Salina_2009_21	261100	1675678	CA1643	NA	Salina_2009_14	260262	1678220	NA	NA	2676.57	0
2009	Salina_2009_27	261722	1676374	CA1659	CA1670	Salina_2009_14	260262	1678220	NA	NA	2353.58	0
2009	Salina_2009_33	260180	1677369	CA1096	CA1044	Salina_2009_14	260262	1678220	NA	NA	854.942	0
2009	Salina_2009_5	260986	1675975	CA1624	CA1092	Salina_2009_15	260711	1676072	CA1631	CA1067	291.606	1
2009	Salina_2009_6	261247	1675782	CA1625	CA1623	Salina_2009_15	260711	1676072	CA1631	CA1067	609.423	1
2009	Salina_2009_7	261412	1675647	CA1621	CA1064	Salina_2009_15	260711	1676072	CA1631	CA1067	819.772	1
2009	Salina_2009_8	261733	1676417	CA1017	CA2690	Salina_2009_15	260711	1676072	CA1631	CA1067	1078.66	1
2009	Salina_2009_9	260133	1677549	CA1114	CA1110	Salina_2009_15	260711	1676072	CA1631	CA1067	1586.07	1
2009	Salina_2009_10	260725	1676002	CA1638	CA1629	Salina_2009_15	260711	1676072	CA1631	CA1067	71.3863	1
2009	Salina_2009_11	260360	1676886	CA1047	CA1097	Salina_2009_15	260711	1676072	CA1631	CA1067	886.452	1
2009	Salina_2009_12	260522	1676403	CA1635	NA	Salina_2009_15	260711	1676072	CA1631	CA1067	381.159	1
2009	Salina_2009_13	260784	1676139	CA1069	CA1644	Salina_2009_15	260711	1676072	CA1631	CA1067	99.0858	1
2009	Salina_2009_14	260262	1678220	NA	NA	Salina_2009_15	260711	1676072	CA1631	CA1067	2194.43	1
2009	Salina_2009_16	261017	1675830	CA1628	CA1634	Salina_2009_15	260711	1676072	CA1631	CA1067	390.128	1
2009	Salina_2009_17	260394	1676799	NA	CA1148	Salina_2009_15	260711	1676072	CA1631	CA1067	793.107	1
2009	Salina_2009_18	262018	1675657	CA1682	CA1649	Salina_2009_15	260711	1676072	CA1631	CA1067	1371.3	1
2009	Salina_2009_19	261809	1675885	CA1176	NA	Salina_2009_15	260711	1676072	CA1631	CA1067	1113.81	1
2009	Salina_2009_20	261856	1675750	NA	NA	Salina_2009_15	260711	1676072	CA1631	CA1067	1189.42	1
2009	Salina_2009_21	261100	1675678	CA1643	NA	Salina_2009_15	260711	1676072	CA1631	CA1067	553.676	1
2009	Salina_2009_22	261901	1675631	NA	CA2650	Salina_2009_15	260711	1676072	CA1631	CA1067	1269.09	1
2009	Salina_2009_27	261722	1676374	CA1659	CA1670	Salina_2009_15	260711	1676072	CA1631	CA1067	1055.14	1
2009	Salina_2009_28	260154	1677982	NA	NA	Salina_2009_15	260711	1676072	CA1631	CA1067	1989.56	1
2009	Salina_2009_29	260218	1678190	CA1688	CA1673	Salina_2009_15	260711	1676072	CA1631	CA1067	2174.62	1
2009	Salina_2009_30	261968	1675756	CA1143	CA1681	Salina_2009_15	260711	1676072	CA1631	CA1067	1296.11	1
2009	Salina_2009_31	261844	1675526	NA	CA3020	Salina_2009_15	260711	1676072	CA1631	CA1067	1257.7	1
2009	Salina_2009_32	260272	1678335	CA1687	CA1674	Salina_2009_15	260711	1676072	CA1631	CA1067	2305.19	1
2009	Salina_2009_33	260180	1677369	CA1096	CA1044	Salina_2009_15	260711	1676072	CA1631	CA1067	1401.49	1
2009	Salina_2009_34	261775	1675608	NA	CA1697	Salina_2009_15	260711	1676072	CA1631	CA1067	1160.77	1
2009	Salina_2009_36	260208	1677201	NA	CA2732	Salina_2009_15	260711	1676072	CA1631	CA1067	1235.98	1
2009	Salina_2009_106	260648	1676220	CA1626	CA2692	Salina_2009_15	260711	1676072	CA1631	CA1067	160.851	1
2009	Salina_2009_107	260513	1676315	CA1639	CA2629	Salina_2009_15	260711	1676072	CA1631	CA1067	313.453	1
2009	Salina_2009_110	260513	1676225	CA1059	CA1058	Salina_2009_15	260711	1676072	CA1631	CA1067	250.226	1
2009	Salina_2009_111	260487	1676594	CA1630	CA1636	Salina_2009_15	260711	1676072	CA1631	CA1067	568.032	1
2009	Salina_2009_112	261746	1676383	NA	NA	Salina_2009_15	260711	1676072	CA1631	CA1067	1080.72	1
2009	Salina_2009_113	261551	1676807	NA	CA1616	Salina_2009_15	260711	1676072	CA1631	CA1067	1116.17	1
2009	Salina_2009_114	261305	1676844	CA2702	CA1637	Salina_2009_15	260711	1676072	CA1631	CA1067	974.074	1
2009	Salina_2009_115	261273	1676974	CA2695	NA	Salina_2009_15	260711	1676072	CA1631	CA1067	1062.75	1
2009	Salina_2009_116	260776	1675996	CA1147	CA1080	Salina_2009_15	260711	1676072	CA1631	CA1067	100.005	1
2009	Salina_2009_117	260764	1677448	CA1107	CA1104	Salina_2009_15	260711	1676072	CA1631	CA1067	1377.02	1
2009	Salina_2009_119	261504	1675485	CA2666	CA2667	Salina_2009_15	260711	1676072	CA1631	CA1067	986.619	1
2009	Salina_2009_120	260915	1677908	NA	CA2696	Salina_2009_15	260711	1676072	CA1631	CA1067	1847.3	1
2009	Salina_2009_121	261467	1676743	CA2694	CA2703	Salina_2009_15	260711	1676072	CA1631	CA1067	1010.83	1
2009	Salina_2009_122	261550	1675536	CA1037	CA2652	Salina_2009_15	260711	1676072	CA1631	CA1067	995.599	1
2009	Salina_2009_124	261737	1676068	NA	CA1651	Salina_2009_15	260711	1676072	CA1631	CA1067	1026.01	1
2009	Salina_2009_125	261704	1676032	NA	NA	Salina_2009_15	260711	1676072	CA1631	CA1067	993.805	1
2009	Salina_2009_127	261550	1675723	NA	NA	Salina_2009_15	260711	1676072	CA1631	CA1067	908.692	1
2009	Salina_2009_201	261481	1675579	CA1664	CA1089	Salina_2009_15	260711	1676072	CA1631	CA1067	914.302	1
2009	Salina_2009_202	260318	1676964	CA2729	NA	Salina_2009_15	260711	1676072	CA1631	CA1067	974.737	1
2009	Salina_2009_5	260986	1675975	CA1624	CA1092	Salina_2009_16	261017	1675830	CA1628	CA1634	148.277	1
2009	Salina_2009_6	261247	1675782	CA1625	CA1623	Salina_2009_16	261017	1675830	CA1628	CA1634	234.955	1
2009	Salina_2009_7	261412	1675647	CA1621	CA1064	Salina_2009_16	261017	1675830	CA1628	CA1634	435.332	1
2009	Salina_2009_8	261733	1676417	CA1017	CA2690	Salina_2009_16	261017	1675830	CA1628	CA1634	925.864	1
2009	Salina_2009_9	260133	1677549	CA1114	CA1110	Salina_2009_16	261017	1675830	CA1628	CA1634	1932.98	1
2009	Salina_2009_10	260725	1676002	CA1638	CA1629	Salina_2009_16	261017	1675830	CA1628	CA1634	338.892	1
2009	Salina_2009_11	260360	1676886	CA1047	CA1097	Salina_2009_16	261017	1675830	CA1628	CA1634	1243.7	1
2009	Salina_2009_12	260522	1676403	CA1635	NA	Salina_2009_16	261017	1675830	CA1628	CA1634	757.201	1
2009	Salina_2009_13	260784	1676139	CA1069	CA1644	Salina_2009_16	261017	1675830	CA1628	CA1634	387.001	1
2009	Salina_2009_14	260262	1678220	NA	NA	Salina_2009_16	261017	1675830	CA1628	CA1634	2506.42	1
2009	Salina_2009_15	260711	1676072	CA1631	CA1067	Salina_2009_16	261017	1675830	CA1628	CA1634	390.128	1
2009	Salina_2009_17	260394	1676799	NA	CA1148	Salina_2009_16	261017	1675830	CA1628	CA1634	1151.99	1
2009	Salina_2009_18	262018	1675657	CA1682	CA1649	Salina_2009_16	261017	1675830	CA1628	CA1634	1015.84	1
2009	Salina_2009_19	261809	1675885	CA1176	NA	Salina_2009_16	261017	1675830	CA1628	CA1634	793.907	1
2009	Salina_2009_20	261856	1675750	NA	NA	Salina_2009_16	261017	1675830	CA1628	CA1634	842.805	1
2009	Salina_2009_21	261100	1675678	CA1643	NA	Salina_2009_16	261017	1675830	CA1628	CA1634	173.185	1
2009	Salina_2009_22	261901	1675631	NA	CA2650	Salina_2009_16	261017	1675830	CA1628	CA1634	906.122	1
2009	Salina_2009_27	261722	1676374	CA1659	CA1670	Salina_2009_16	261017	1675830	CA1628	CA1634	890.484	1
2009	Salina_2009_28	260154	1677982	NA	NA	Salina_2009_16	261017	1675830	CA1628	CA1634	2318.59	1
2009	Salina_2009_29	260218	1678190	CA1688	CA1673	Salina_2009_16	261017	1675830	CA1628	CA1634	2491.59	1
2009	Salina_2009_30	261968	1675756	CA1143	CA1681	Salina_2009_16	261017	1675830	CA1628	CA1634	953.875	1
2009	Salina_2009_31	261844	1675526	NA	CA3020	Salina_2009_16	261017	1675830	CA1628	CA1634	881.104	1
2009	Salina_2009_32	260272	1678335	CA1687	CA1674	Salina_2009_16	261017	1675830	CA1628	CA1634	2613.44	1
2009	Salina_2009_33	260180	1677369	CA1096	CA1044	Salina_2009_16	261017	1675830	CA1628	CA1634	1751.88	1
2009	Salina_2009_34	261775	1675608	NA	CA1697	Salina_2009_16	261017	1675830	CA1628	CA1634	789.84	1
2009	Salina_2009_36	260208	1677201	NA	CA2732	Salina_2009_16	261017	1675830	CA1628	CA1634	1591.89	1
2009	Salina_2009_106	260648	1676220	CA1626	CA2692	Salina_2009_16	261017	1675830	CA1628	CA1634	536.899	1
2009	Salina_2009_107	260513	1676315	CA1639	CA2629	Salina_2009_16	261017	1675830	CA1628	CA1634	699.458	1
2009	Salina_2009_110	260513	1676225	CA1059	CA1058	Salina_2009_16	261017	1675830	CA1628	CA1634	640.344	1
2009	Salina_2009_111	260487	1676594	CA1630	CA1636	Salina_2009_16	261017	1675830	CA1628	CA1634	929.837	1
2009	Salina_2009_112	261746	1676383	NA	NA	Salina_2009_16	261017	1675830	CA1628	CA1634	915.014	1
2009	Salina_2009_113	261551	1676807	NA	CA1616	Salina_2009_16	261017	1675830	CA1628	CA1634	1113.41	1
2009	Salina_2009_114	261305	1676844	CA2702	CA1637	Salina_2009_16	261017	1675830	CA1628	CA1634	1054.11	1
2009	Salina_2009_115	261273	1676974	CA2695	NA	Salina_2009_16	261017	1675830	CA1628	CA1634	1172.29	1
2009	Salina_2009_116	260776	1675996	CA1147	CA1080	Salina_2009_16	261017	1675830	CA1628	CA1634	292.638	1
2009	Salina_2009_117	260764	1677448	CA1107	CA1104	Salina_2009_16	261017	1675830	CA1628	CA1634	1637.66	1
2009	Salina_2009_119	261504	1675485	CA2666	CA2667	Salina_2009_16	261017	1675830	CA1628	CA1634	596.82	1
2009	Salina_2009_120	260915	1677908	NA	CA2696	Salina_2009_16	261017	1675830	CA1628	CA1634	2080.5	1
2009	Salina_2009_121	261467	1676743	CA2694	CA2703	Salina_2009_16	261017	1675830	CA1628	CA1634	1017.87	1
2009	Salina_2009_122	261550	1675536	CA1037	CA2652	Salina_2009_16	261017	1675830	CA1628	CA1634	608.708	1
2009	Salina_2009_124	261737	1676068	NA	CA1651	Salina_2009_16	261017	1675830	CA1628	CA1634	758.317	1
2009	Salina_2009_125	261704	1676032	NA	NA	Salina_2009_16	261017	1675830	CA1628	CA1634	716.082	1
2009	Salina_2009_126	261549	1676032	NA	NA	Salina_2009_16	261017	1675830	CA1628	CA1634	569.059	1
2009	Salina_2009_127	261550	1675723	NA	NA	Salina_2009_16	261017	1675830	CA1628	CA1634	543.634	1
2009	Salina_2009_128	261708	1675720	CA1159	NA	Salina_2009_16	261017	1675830	CA1628	CA1634	699.701	1
2009	Salina_2009_201	261481	1675579	CA1664	CA1089	Salina_2009_16	261017	1675830	CA1628	CA1634	527.539	1
2009	Salina_2009_202	260318	1676964	CA2729	NA	Salina_2009_16	261017	1675830	CA1628	CA1634	1332.12	1
2009	Salina_2009_5	260986	1675975	CA1624	CA1092	Salina_2009_17	260394	1676799	NA	CA1148	1014.61	1
2009	Salina_2009_6	261247	1675782	CA1625	CA1623	Salina_2009_17	260394	1676799	NA	CA1148	1327.37	1
2009	Salina_2009_7	261412	1675647	CA1621	CA1064	Salina_2009_17	260394	1676799	NA	CA1148	1537.34	1
2009	Salina_2009_8	261733	1676417	CA1017	CA2690	Salina_2009_17	260394	1676799	NA	CA1148	1392.42	1
2009	Salina_2009_9	260133	1677549	CA1114	CA1110	Salina_2009_17	260394	1676799	NA	CA1148	794.116	1
2009	Salina_2009_10	260725	1676002	CA1638	CA1629	Salina_2009_17	260394	1676799	NA	CA1148	863.001	1
2009	Salina_2009_11	260360	1676886	CA1047	CA1097	Salina_2009_17	260394	1676799	NA	CA1148	93.4077	1
2009	Salina_2009_12	260522	1676403	CA1635	NA	Salina_2009_17	260394	1676799	NA	CA1148	416.173	1
2009	Salina_2009_13	260784	1676139	CA1069	CA1644	Salina_2009_17	260394	1676799	NA	CA1148	766.616	1
2009	Salina_2009_14	260262	1678220	NA	NA	Salina_2009_17	260394	1676799	NA	CA1148	1427.12	1
2009	Salina_2009_15	260711	1676072	CA1631	CA1067	Salina_2009_17	260394	1676799	NA	CA1148	793.107	1
2009	Salina_2009_16	261017	1675830	CA1628	CA1634	Salina_2009_17	260394	1676799	NA	CA1148	1151.99	1
2009	Salina_2009_18	262018	1675657	CA1682	CA1649	Salina_2009_17	260394	1676799	NA	CA1148	1985.33	1
2009	Salina_2009_19	261809	1675885	CA1176	NA	Salina_2009_17	260394	1676799	NA	CA1148	1684.52	1
2009	Salina_2009_20	261856	1675750	NA	NA	Salina_2009_17	260394	1676799	NA	CA1148	1799.4	1
2009	Salina_2009_21	261100	1675678	CA1643	NA	Salina_2009_17	260394	1676799	NA	CA1148	1324.79	1
2009	Salina_2009_22	261901	1675631	NA	CA2650	Salina_2009_17	260394	1676799	NA	CA1148	1906.64	1
2009	Salina_2009_27	261722	1676374	CA1659	CA1670	Salina_2009_17	260394	1676799	NA	CA1148	1394.35	1
2009	Salina_2009_28	260154	1677982	NA	NA	Salina_2009_17	260394	1676799	NA	CA1148	1207.1	1
2009	Salina_2009_29	260218	1678190	CA1688	CA1673	Salina_2009_17	260394	1676799	NA	CA1148	1402.09	1
2009	Salina_2009_30	261968	1675756	CA1143	CA1681	Salina_2009_17	260394	1676799	NA	CA1148	1888.21	1
2009	Salina_2009_31	261844	1675526	NA	CA3020	Salina_2009_17	260394	1676799	NA	CA1148	1929.52	1
2009	Salina_2009_32	260272	1678335	CA1687	CA1674	Salina_2009_17	260394	1676799	NA	CA1148	1540.84	1
2009	Salina_2009_33	260180	1677369	CA1096	CA1044	Salina_2009_17	260394	1676799	NA	CA1148	608.848	1
2009	Salina_2009_34	261775	1675608	NA	CA1697	Salina_2009_17	260394	1676799	NA	CA1148	1823.63	1
2009	Salina_2009_35	261635	1675746	NA	NA	Salina_2009_17	260394	1676799	NA	CA1148	1627.54	1
2009	Salina_2009_36	260208	1677201	NA	CA2732	Salina_2009_17	260394	1676799	NA	CA1148	442.945	1
2009	Salina_2009_38	260078	1677588	NA	NA	Salina_2009_17	260394	1676799	NA	CA1148	849.928	1
2009	Salina_2009_39	261065	1675850	CA3022	NA	Salina_2009_17	260394	1676799	NA	CA1148	1162.26	1
2009	Salina_2009_106	260648	1676220	CA1626	CA2692	Salina_2009_17	260394	1676799	NA	CA1148	632.263	1
2009	Salina_2009_107	260513	1676315	CA1639	CA2629	Salina_2009_17	260394	1676799	NA	CA1148	498.414	1
2009	Salina_2009_110	260513	1676225	CA1059	CA1058	Salina_2009_17	260394	1676799	NA	CA1148	586.206	1
2009	Salina_2009_111	260487	1676594	CA1630	CA1636	Salina_2009_17	260394	1676799	NA	CA1148	225.109	1
2009	Salina_2009_112	261746	1676383	NA	NA	Salina_2009_17	260394	1676799	NA	CA1148	1414.55	1
2009	Salina_2009_113	261551	1676807	NA	CA1616	Salina_2009_17	260394	1676799	NA	CA1148	1157.03	1
2009	Salina_2009_114	261305	1676844	CA2702	CA1637	Salina_2009_17	260394	1676799	NA	CA1148	912.111	1
2009	Salina_2009_115	261273	1676974	CA2695	NA	Salina_2009_17	260394	1676799	NA	CA1148	896.251	1
2009	Salina_2009_116	260776	1675996	CA1147	CA1080	Salina_2009_17	260394	1676799	NA	CA1148	889.232	1
2009	Salina_2009_117	260764	1677448	CA1107	CA1104	Salina_2009_17	260394	1676799	NA	CA1148	747.062	1
2009	Salina_2009_119	261504	1675485	CA2666	CA2667	Salina_2009_17	260394	1676799	NA	CA1148	1720.09	1
2009	Salina_2009_120	260915	1677908	NA	CA2696	Salina_2009_17	260394	1676799	NA	CA1148	1225.28	1
2009	Salina_2009_121	261467	1676743	CA2694	CA2703	Salina_2009_17	260394	1676799	NA	CA1148	1074.46	1
2009	Salina_2009_122	261550	1675536	CA1037	CA2652	Salina_2009_17	260394	1676799	NA	CA1148	1712.16	1
2009	Salina_2009_124	261737	1676068	NA	CA1651	Salina_2009_17	260394	1676799	NA	CA1148	1529.06	1
2009	Salina_2009_125	261704	1676032	NA	NA	Salina_2009_17	260394	1676799	NA	CA1148	1518.02	1
2009	Salina_2009_126	261549	1676032	NA	NA	Salina_2009_17	260394	1676799	NA	CA1148	1386.48	1
2009	Salina_2009_127	261550	1675723	NA	NA	Salina_2009_17	260394	1676799	NA	CA1148	1579.28	1
2009	Salina_2009_128	261708	1675720	CA1159	NA	Salina_2009_17	260394	1676799	NA	CA1148	1700.25	1
2009	Salina_2009_201	261481	1675579	CA1664	CA1089	Salina_2009_17	260394	1676799	NA	CA1148	1634	1
2009	Salina_2009_202	260318	1676964	CA2729	NA	Salina_2009_17	260394	1676799	NA	CA1148	181.662	1
2009	Salina_2009_303	261520	1676544	CA2743	CA2744	Salina_2009_17	260394	1676799	NA	CA1148	1154.51	1
2009	Salina_2009_304	261863	1675755	CA2737	CA2738	Salina_2009_17	260394	1676799	NA	CA1148	1802.19	1
2009	Salina_2009_5	260986	1675975	CA1624	CA1092	Salina_2009_18	262018	1675657	CA1682	CA1649	1079.88	1
2009	Salina_2009_6	261247	1675782	CA1625	CA1623	Salina_2009_18	262018	1675657	CA1682	CA1649	781.067	1
2009	Salina_2009_7	261412	1675647	CA1621	CA1064	Salina_2009_18	262018	1675657	CA1682	CA1649	606.083	1
2009	Salina_2009_8	261733	1676417	CA1017	CA2690	Salina_2009_18	262018	1675657	CA1682	CA1649	811.68	1
2009	Salina_2009_9	260133	1677549	CA1114	CA1110	Salina_2009_18	262018	1675657	CA1682	CA1649	2670.75	1
2009	Salina_2009_10	260725	1676002	CA1638	CA1629	Salina_2009_18	262018	1675657	CA1682	CA1649	1338.24	1
2009	Salina_2009_11	260360	1676886	CA1047	CA1097	Salina_2009_18	262018	1675657	CA1682	CA1649	2063.83	1
2009	Salina_2009_12	260522	1676403	CA1635	NA	Salina_2009_18	262018	1675657	CA1682	CA1649	1671.69	1
2009	Salina_2009_13	260784	1676139	CA1069	CA1644	Salina_2009_18	262018	1675657	CA1682	CA1649	1324.79	1
2009	Salina_2009_14	260262	1678220	NA	NA	Salina_2009_18	262018	1675657	CA1682	CA1649	3106.85	1
2009	Salina_2009_15	260711	1676072	CA1631	CA1067	Salina_2009_18	262018	1675657	CA1682	CA1649	1371.3	1
2009	Salina_2009_16	261017	1675830	CA1628	CA1634	Salina_2009_18	262018	1675657	CA1682	CA1649	1015.84	1
2009	Salina_2009_17	260394	1676799	NA	CA1148	Salina_2009_18	262018	1675657	CA1682	CA1649	1985.33	1
2009	Salina_2009_19	261809	1675885	CA1176	NA	Salina_2009_18	262018	1675657	CA1682	CA1649	309.298	1
2009	Salina_2009_20	261856	1675750	NA	NA	Salina_2009_18	262018	1675657	CA1682	CA1649	186.797	1
2009	Salina_2009_21	261100	1675678	CA1643	NA	Salina_2009_18	262018	1675657	CA1682	CA1649	918.24	1
2009	Salina_2009_22	261901	1675631	NA	CA2650	Salina_2009_18	262018	1675657	CA1682	CA1649	119.854	1
2009	Salina_2009_27	261722	1676374	CA1659	CA1670	Salina_2009_18	262018	1675657	CA1682	CA1649	775.696	1
2009	Salina_2009_28	260154	1677982	NA	NA	Salina_2009_18	262018	1675657	CA1682	CA1649	2979.95	1
2009	Salina_2009_29	260218	1678190	CA1688	CA1673	Salina_2009_18	262018	1675657	CA1682	CA1649	3107.42	1
2009	Salina_2009_30	261968	1675756	CA1143	CA1681	Salina_2009_18	262018	1675657	CA1682	CA1649	110.91	1
2009	Salina_2009_31	261844	1675526	NA	CA3020	Salina_2009_18	262018	1675657	CA1682	CA1649	217.8	1
2009	Salina_2009_32	260272	1678335	CA1687	CA1674	Salina_2009_18	262018	1675657	CA1682	CA1649	3196.9	1
2009	Salina_2009_33	260180	1677369	CA1096	CA1044	Salina_2009_18	262018	1675657	CA1682	CA1649	2511.81	1
2009	Salina_2009_34	261775	1675608	NA	CA1697	Salina_2009_18	262018	1675657	CA1682	CA1649	247.891	1
2009	Salina_2009_35	261635	1675746	NA	NA	Salina_2009_18	262018	1675657	CA1682	CA1649	393.205	1
2009	Salina_2009_36	260208	1677201	NA	CA2732	Salina_2009_18	262018	1675657	CA1682	CA1649	2379.08	1
2009	Salina_2009_37	261104	1675810	NA	CA3040	Salina_2009_18	262018	1675657	CA1682	CA1649	926.717	1
2009	Salina_2009_38	260078	1677588	NA	NA	Salina_2009_18	262018	1675657	CA1682	CA1649	2737.22	1
2009	Salina_2009_39	261065	1675850	CA3022	NA	Salina_2009_18	262018	1675657	CA1682	CA1649	972.347	1
2009	Salina_2009_40	260169	1678063	CA3033	CA2645	Salina_2009_18	262018	1675657	CA1682	CA1649	3034.41	1
2009	Salina_2009_42	260187	1677387	CA1178	CA3025	Salina_2009_18	262018	1675657	CA1682	CA1649	2519.02	1
2009	Salina_2009_106	260648	1676220	CA1626	CA2692	Salina_2009_18	262018	1675657	CA1682	CA1649	1481.17	1
2009	Salina_2009_107	260513	1676315	CA1639	CA2629	Salina_2009_18	262018	1675657	CA1682	CA1649	1642.56	1
2009	Salina_2009_110	260513	1676225	CA1059	CA1058	Salina_2009_18	262018	1675657	CA1682	CA1649	1608.62	1
2009	Salina_2009_111	260487	1676594	CA1630	CA1636	Salina_2009_18	262018	1675657	CA1682	CA1649	1794.97	1
2009	Salina_2009_112	261746	1676383	NA	NA	Salina_2009_18	262018	1675657	CA1682	CA1649	775.281	1
2009	Salina_2009_113	261551	1676807	NA	CA1616	Salina_2009_18	262018	1675657	CA1682	CA1649	1241.2	1
2009	Salina_2009_114	261305	1676844	CA2702	CA1637	Salina_2009_18	262018	1675657	CA1682	CA1649	1384.68	1
2009	Salina_2009_115	261273	1676974	CA2695	NA	Salina_2009_18	262018	1675657	CA1682	CA1649	1513.11	1
2009	Salina_2009_116	260776	1675996	CA1147	CA1080	Salina_2009_18	262018	1675657	CA1682	CA1649	1287.43	1
2009	Salina_2009_117	260764	1677448	CA1107	CA1104	Salina_2009_18	262018	1675657	CA1682	CA1649	2186.37	1
2009	Salina_2009_119	261504	1675485	CA2666	CA2667	Salina_2009_18	262018	1675657	CA1682	CA1649	542.015	1
2009	Salina_2009_120	260915	1677908	NA	CA2696	Salina_2009_18	262018	1675657	CA1682	CA1649	2506.71	1
2009	Salina_2009_121	261467	1676743	CA2694	CA2703	Salina_2009_18	262018	1675657	CA1682	CA1649	1217.78	1
2009	Salina_2009_122	261550	1675536	CA1037	CA2652	Salina_2009_18	262018	1675657	CA1682	CA1649	483.389	1
2009	Salina_2009_124	261737	1676068	NA	CA1651	Salina_2009_18	262018	1675657	CA1682	CA1649	497.877	1
2009	Salina_2009_125	261704	1676032	NA	NA	Salina_2009_18	262018	1675657	CA1682	CA1649	489.102	1
2009	Salina_2009_126	261549	1676032	NA	NA	Salina_2009_18	262018	1675657	CA1682	CA1649	600.488	1
2009	Salina_2009_127	261550	1675723	NA	NA	Salina_2009_18	262018	1675657	CA1682	CA1649	472.631	1
2009	Salina_2009_128	261708	1675720	CA1159	NA	Salina_2009_18	262018	1675657	CA1682	CA1649	316.337	1
2009	Salina_2009_201	261481	1675579	CA1664	CA1089	Salina_2009_18	262018	1675657	CA1682	CA1649	542.635	1
2009	Salina_2009_202	260318	1676964	CA2729	NA	Salina_2009_18	262018	1675657	CA1682	CA1649	2144.35	1
2009	Salina_2009_301	261554	1676536	NA	CA2690	Salina_2009_18	262018	1675657	CA1682	CA1649	993.95	1
2009	Salina_2009_302	261583	1676512	NA	CA2742	Salina_2009_18	262018	1675657	CA1682	CA1649	959.297	1
2009	Salina_2009_303	261520	1676544	CA2743	CA2744	Salina_2009_18	262018	1675657	CA1682	CA1649	1017.24	1
2009	Salina_2009_304	261863	1675755	CA2737	CA2738	Salina_2009_18	262018	1675657	CA1682	CA1649	183.382	1
2009	Salina_2009_305	261311	1676805	NA	NA	Salina_2009_18	262018	1675657	CA1682	CA1649	1348.24	1
2009	Salina_2009_5	260986	1675975	CA1624	CA1092	Salina_2009_19	261809	1675885	CA1176	NA	827.906	NA
2009	Salina_2009_6	261247	1675782	CA1625	CA1623	Salina_2009_19	261809	1675885	CA1176	NA	571.361	NA
2009	Salina_2009_7	261412	1675647	CA1621	CA1064	Salina_2009_19	261809	1675885	CA1176	NA	462.875	NA
2009	Salina_2009_8	261733	1676417	CA1017	CA2690	Salina_2009_19	261809	1675885	CA1176	NA	537.401	NA
2009	Salina_2009_9	260133	1677549	CA1114	CA1110	Salina_2009_19	261809	1675885	CA1176	NA	2361.75	NA
2009	Salina_2009_10	260725	1676002	CA1638	CA1629	Salina_2009_19	261809	1675885	CA1176	NA	1090.3	NA
2009	Salina_2009_11	260360	1676886	CA1047	CA1097	Salina_2009_19	261809	1675885	CA1176	NA	1761.14	NA
2009	Salina_2009_12	260522	1676403	CA1635	NA	Salina_2009_19	261809	1675885	CA1176	NA	1387.33	NA
2009	Salina_2009_13	260784	1676139	CA1069	CA1644	Salina_2009_19	261809	1675885	CA1176	NA	1056	NA
2009	Salina_2009_14	260262	1678220	NA	NA	Salina_2009_19	261809	1675885	CA1176	NA	2800.97	NA
2009	Salina_2009_15	260711	1676072	CA1631	CA1067	Salina_2009_19	261809	1675885	CA1176	NA	1113.81	NA
2009	Salina_2009_16	261017	1675830	CA1628	CA1634	Salina_2009_19	261809	1675885	CA1176	NA	793.907	NA
2009	Salina_2009_17	260394	1676799	NA	CA1148	Salina_2009_19	261809	1675885	CA1176	NA	1684.52	NA
2009	Salina_2009_18	262018	1675657	CA1682	CA1649	Salina_2009_19	261809	1675885	CA1176	NA	309.298	NA
2009	Salina_2009_20	261856	1675750	NA	NA	Salina_2009_19	261809	1675885	CA1176	NA	142.948	NA
2009	Salina_2009_21	261100	1675678	CA1643	NA	Salina_2009_19	261809	1675885	CA1176	NA	738.6	NA
2009	Salina_2009_22	261901	1675631	NA	CA2650	Salina_2009_19	261809	1675885	CA1176	NA	270.148	NA
2009	Salina_2009_27	261722	1676374	CA1659	CA1670	Salina_2009_19	261809	1675885	CA1176	NA	496.679	NA
2009	Salina_2009_28	260154	1677982	NA	NA	Salina_2009_19	261809	1675885	CA1176	NA	2671.41	NA
2009	Salina_2009_29	260218	1678190	CA1688	CA1673	Salina_2009_19	261809	1675885	CA1176	NA	2800.77	NA
2009	Salina_2009_30	261968	1675756	CA1143	CA1681	Salina_2009_19	261809	1675885	CA1176	NA	204.749	NA
2009	Salina_2009_31	261844	1675526	NA	CA3020	Salina_2009_19	261809	1675885	CA1176	NA	360.702	NA
2009	Salina_2009_32	260272	1678335	CA1687	CA1674	Salina_2009_19	261809	1675885	CA1176	NA	2892.21	NA
2009	Salina_2009_33	260180	1677369	CA1096	CA1044	Salina_2009_19	261809	1675885	CA1176	NA	2203.61	NA
2009	Salina_2009_34	261775	1675608	NA	CA1697	Salina_2009_19	261809	1675885	CA1176	NA	279.079	NA
2009	Salina_2009_35	261635	1675746	NA	NA	Salina_2009_19	261809	1675885	CA1176	NA	222.704	NA
2009	Salina_2009_36	260208	1677201	NA	CA2732	Salina_2009_19	261809	1675885	CA1176	NA	2072.45	NA
2009	Salina_2009_106	260648	1676220	CA1626	CA2692	Salina_2009_19	261809	1675885	CA1176	NA	1208.37	NA
2009	Salina_2009_107	260513	1676315	CA1639	CA2629	Salina_2009_19	261809	1675885	CA1176	NA	1365.47	NA
2009	Salina_2009_110	260513	1676225	CA1059	CA1058	Salina_2009_19	261809	1675885	CA1176	NA	1339.86	NA
2009	Salina_2009_111	260487	1676594	CA1630	CA1636	Salina_2009_19	261809	1675885	CA1176	NA	1500.12	NA
2009	Salina_2009_112	261746	1676383	NA	NA	Salina_2009_19	261809	1675885	CA1176	NA	501.969	NA
2009	Salina_2009_113	261551	1676807	NA	CA1616	Salina_2009_19	261809	1675885	CA1176	NA	957.417	NA
2009	Salina_2009_114	261305	1676844	CA2702	CA1637	Salina_2009_19	261809	1675885	CA1176	NA	1083.37	NA
2009	Salina_2009_115	261273	1676974	CA2695	NA	Salina_2009_19	261809	1675885	CA1176	NA	1213.76	NA
2009	Salina_2009_116	260776	1675996	CA1147	CA1080	Salina_2009_19	261809	1675885	CA1176	NA	1038.95	NA
2009	Salina_2009_117	260764	1677448	CA1107	CA1104	Salina_2009_19	261809	1675885	CA1176	NA	1880.16	NA
2009	Salina_2009_119	261504	1675485	CA2666	CA2667	Salina_2009_19	261809	1675885	CA1176	NA	503.016	NA
2009	Salina_2009_120	260915	1677908	NA	CA2696	Salina_2009_19	261809	1675885	CA1176	NA	2211.73	NA
2009	Salina_2009_121	261467	1676743	CA2694	CA2703	Salina_2009_19	261809	1675885	CA1176	NA	923.649	NA
2009	Salina_2009_122	261550	1675536	CA1037	CA2652	Salina_2009_19	261809	1675885	CA1176	NA	434.606	NA
2009	Salina_2009_124	261737	1676068	NA	CA1651	Salina_2009_19	261809	1675885	CA1176	NA	196.655	NA
2009	Salina_2009_125	261704	1676032	NA	NA	Salina_2009_19	261809	1675885	CA1176	NA	180.649	NA
2009	Salina_2009_126	261549	1676032	NA	NA	Salina_2009_19	261809	1675885	CA1176	NA	298.679	NA
2009	Salina_2009_127	261550	1675723	NA	NA	Salina_2009_19	261809	1675885	CA1176	NA	305.491	NA
2009	Salina_2009_128	261708	1675720	CA1159	NA	Salina_2009_19	261809	1675885	CA1176	NA	193.458	NA
2009	Salina_2009_201	261481	1675579	CA1664	CA1089	Salina_2009_19	261809	1675885	CA1176	NA	448.576	NA
2009	Salina_2009_202	260318	1676964	CA2729	NA	Salina_2009_19	261809	1675885	CA1176	NA	1840.47	NA
2009	Salina_2009_304	261863	1675755	CA2737	CA2738	Salina_2009_19	261809	1675885	CA1176	NA	140.769	NA
2009	Salina_2009_5	260986	1675975	CA1624	CA1092	Salina_2009_20	261856	1675750	NA	NA	898.624	0
2009	Salina_2009_6	261247	1675782	CA1625	CA1623	Salina_2009_20	261856	1675750	NA	NA	609.84	0
2009	Salina_2009_7	261412	1675647	CA1621	CA1064	Salina_2009_20	261856	1675750	NA	NA	455.791	0
2009	Salina_2009_8	261733	1676417	CA1017	CA2690	Salina_2009_20	261856	1675750	NA	NA	678.246	0
2009	Salina_2009_9	260133	1677549	CA1114	CA1110	Salina_2009_20	261856	1675750	NA	NA	2491.01	0
2009	Salina_2009_10	260725	1676002	CA1638	CA1629	Salina_2009_20	261856	1675750	NA	NA	1158.73	0
2009	Salina_2009_11	260360	1676886	CA1047	CA1097	Salina_2009_20	261856	1675750	NA	NA	1878.43	0
2009	Salina_2009_12	260522	1676403	CA1635	NA	Salina_2009_20	261856	1675750	NA	NA	1485.25	0
2009	Salina_2009_13	260784	1676139	CA1069	CA1644	Salina_2009_20	261856	1675750	NA	NA	1140.4	0
2009	Salina_2009_14	260262	1678220	NA	NA	Salina_2009_20	261856	1675750	NA	NA	2939.68	0
2009	Salina_2009_15	260711	1676072	CA1631	CA1067	Salina_2009_20	261856	1675750	NA	NA	1189.42	0
2009	Salina_2009_16	261017	1675830	CA1628	CA1634	Salina_2009_20	261856	1675750	NA	NA	842.805	0
2009	Salina_2009_17	260394	1676799	NA	CA1148	Salina_2009_20	261856	1675750	NA	NA	1799.4	0
2009	Salina_2009_18	262018	1675657	CA1682	CA1649	Salina_2009_20	261856	1675750	NA	NA	186.797	0
2009	Salina_2009_19	261809	1675885	CA1176	NA	Salina_2009_20	261856	1675750	NA	NA	142.948	0
2009	Salina_2009_21	261100	1675678	CA1643	NA	Salina_2009_20	261856	1675750	NA	NA	759.421	0
2009	Salina_2009_22	261901	1675631	NA	CA2650	Salina_2009_20	261856	1675750	NA	NA	127.224	0
2009	Salina_2009_27	261722	1676374	CA1659	CA1670	Salina_2009_20	261856	1675750	NA	NA	638.226	0
2009	Salina_2009_28	260154	1677982	NA	NA	Salina_2009_20	261856	1675750	NA	NA	2806.89	0
2009	Salina_2009_29	260218	1678190	CA1688	CA1673	Salina_2009_20	261856	1675750	NA	NA	2938.82	0
2009	Salina_2009_30	261968	1675756	CA1143	CA1681	Salina_2009_20	261856	1675750	NA	NA	112.161	0
2009	Salina_2009_31	261844	1675526	NA	CA3020	Salina_2009_20	261856	1675750	NA	NA	224.321	0
2009	Salina_2009_32	260272	1678335	CA1687	CA1674	Salina_2009_20	261856	1675750	NA	NA	3031.71	0
2009	Salina_2009_33	260180	1677369	CA1096	CA1044	Salina_2009_20	261856	1675750	NA	NA	2330.27	0
2009	Salina_2009_34	261775	1675608	NA	CA1697	Salina_2009_20	261856	1675750	NA	NA	163.478	0
2009	Salina_2009_35	261635	1675746	NA	NA	Salina_2009_20	261856	1675750	NA	NA	221.036	0
2009	Salina_2009_36	260208	1677201	NA	CA2732	Salina_2009_20	261856	1675750	NA	NA	2195.75	0
2009	Salina_2009_106	260648	1676220	CA1626	CA2692	Salina_2009_20	261856	1675750	NA	NA	1296.21	0
2009	Salina_2009_107	260513	1676315	CA1639	CA2629	Salina_2009_20	261856	1675750	NA	NA	1457.01	0
2009	Salina_2009_110	260513	1676225	CA1059	CA1058	Salina_2009_20	261856	1675750	NA	NA	1424.53	0
2009	Salina_2009_111	260487	1676594	CA1630	CA1636	Salina_2009_20	261856	1675750	NA	NA	1608.26	0
2009	Salina_2009_112	261746	1676383	NA	NA	Salina_2009_20	261856	1675750	NA	NA	642.487	0
2009	Salina_2009_113	261551	1676807	NA	CA1616	Salina_2009_20	261856	1675750	NA	NA	1100.12	0
2009	Salina_2009_114	261305	1676844	CA2702	CA1637	Salina_2009_20	261856	1675750	NA	NA	1224.92	0
2009	Salina_2009_115	261273	1676974	CA2695	NA	Salina_2009_20	261856	1675750	NA	NA	1355.75	0
2009	Salina_2009_116	260776	1675996	CA1147	CA1080	Salina_2009_20	261856	1675750	NA	NA	1107.66	0
2009	Salina_2009_117	260764	1677448	CA1107	CA1104	Salina_2009_20	261856	1675750	NA	NA	2018.83	0
2009	Salina_2009_119	261504	1675485	CA2666	CA2667	Salina_2009_20	261856	1675750	NA	NA	440.601	0
2009	Salina_2009_120	260915	1677908	NA	CA2696	Salina_2009_20	261856	1675750	NA	NA	2354.24	0
2009	Salina_2009_121	261467	1676743	CA2694	CA2703	Salina_2009_20	261856	1675750	NA	NA	1066.48	0
2009	Salina_2009_122	261550	1675536	CA1037	CA2652	Salina_2009_20	261856	1675750	NA	NA	373.406	0
2009	Salina_2009_124	261737	1676068	NA	CA1651	Salina_2009_20	261856	1675750	NA	NA	339.536	0
2009	Salina_2009_125	261704	1676032	NA	NA	Salina_2009_20	261856	1675750	NA	NA	320.356	0
2009	Salina_2009_126	261549	1676032	NA	NA	Salina_2009_20	261856	1675750	NA	NA	416.861	0
2009	Salina_2009_127	261550	1675723	NA	NA	Salina_2009_20	261856	1675750	NA	NA	307.189	0
2009	Salina_2009_128	261708	1675720	CA1159	NA	Salina_2009_20	261856	1675750	NA	NA	151.01	0
2009	Salina_2009_201	261481	1675579	CA1664	CA1089	Salina_2009_20	261856	1675750	NA	NA	412.148	0
2009	Salina_2009_202	260318	1676964	CA2729	NA	Salina_2009_20	261856	1675750	NA	NA	1959.4	0
2009	Salina_2009_304	261863	1675755	CA2737	CA2738	Salina_2009_20	261856	1675750	NA	NA	8.60233	0
2009	Salina_2009_5	260986	1675975	CA1624	CA1092	Salina_2009_21	261100	1675678	CA1643	NA	318.127	1
2009	Salina_2009_6	261247	1675782	CA1625	CA1623	Salina_2009_21	261100	1675678	CA1643	NA	180.069	1
2009	Salina_2009_7	261412	1675647	CA1621	CA1064	Salina_2009_21	261100	1675678	CA1643	NA	313.536	1
2009	Salina_2009_8	261733	1676417	CA1017	CA2690	Salina_2009_21	261100	1675678	CA1643	NA	973.042	1
2009	Salina_2009_9	260133	1677549	CA1114	CA1110	Salina_2009_21	261100	1675678	CA1643	NA	2106.12	1
2009	Salina_2009_10	260725	1676002	CA1638	CA1629	Salina_2009_21	261100	1675678	CA1643	NA	495.581	1
2009	Salina_2009_11	260360	1676886	CA1047	CA1097	Salina_2009_21	261100	1675678	CA1643	NA	1416.64	1
2009	Salina_2009_12	260522	1676403	CA1635	NA	Salina_2009_21	261100	1675678	CA1643	NA	927.205	1
2009	Salina_2009_13	260784	1676139	CA1069	CA1644	Salina_2009_21	261100	1675678	CA1643	NA	558.907	1
2009	Salina_2009_14	260262	1678220	NA	NA	Salina_2009_21	261100	1675678	CA1643	NA	2676.57	1
2009	Salina_2009_15	260711	1676072	CA1631	CA1067	Salina_2009_21	261100	1675678	CA1643	NA	553.676	1
2009	Salina_2009_16	261017	1675830	CA1628	CA1634	Salina_2009_21	261100	1675678	CA1643	NA	173.185	1
2009	Salina_2009_17	260394	1676799	NA	CA1148	Salina_2009_21	261100	1675678	CA1643	NA	1324.79	1
2009	Salina_2009_18	262018	1675657	CA1682	CA1649	Salina_2009_21	261100	1675678	CA1643	NA	918.24	1
2009	Salina_2009_19	261809	1675885	CA1176	NA	Salina_2009_21	261100	1675678	CA1643	NA	738.6	1
2009	Salina_2009_20	261856	1675750	NA	NA	Salina_2009_21	261100	1675678	CA1643	NA	759.421	1
2009	Salina_2009_22	261901	1675631	NA	CA2650	Salina_2009_21	261100	1675678	CA1643	NA	802.378	1
2009	Salina_2009_27	261722	1676374	CA1659	CA1670	Salina_2009_21	261100	1675678	CA1643	NA	933.435	1
2009	Salina_2009_28	260154	1677982	NA	NA	Salina_2009_21	261100	1675678	CA1643	NA	2490.65	1
2009	Salina_2009_29	260218	1678190	CA1688	CA1673	Salina_2009_21	261100	1675678	CA1643	NA	2662.34	1
2009	Salina_2009_30	261968	1675756	CA1143	CA1681	Salina_2009_21	261100	1675678	CA1643	NA	871.498	1
2009	Salina_2009_31	261844	1675526	NA	CA3020	Salina_2009_21	261100	1675678	CA1643	NA	759.368	1
2009	Salina_2009_32	260272	1678335	CA1687	CA1674	Salina_2009_21	261100	1675678	CA1643	NA	2783.03	1
2009	Salina_2009_33	260180	1677369	CA1096	CA1044	Salina_2009_21	261100	1675678	CA1643	NA	1925.07	1
2009	Salina_2009_34	261775	1675608	NA	CA1697	Salina_2009_21	261100	1675678	CA1643	NA	678.62	1
2009	Salina_2009_36	260208	1677201	NA	CA2732	Salina_2009_21	261100	1675678	CA1643	NA	1764.99	1
2009	Salina_2009_106	260648	1676220	CA1626	CA2692	Salina_2009_21	261100	1675678	CA1643	NA	705.739	1
2009	Salina_2009_107	260513	1676315	CA1639	CA2629	Salina_2009_21	261100	1675678	CA1643	NA	866.221	1
2009	Salina_2009_110	260513	1676225	CA1059	CA1058	Salina_2009_21	261100	1675678	CA1643	NA	802.358	1
2009	Salina_2009_111	260487	1676594	CA1630	CA1636	Salina_2009_21	261100	1675678	CA1643	NA	1102.19	1
2009	Salina_2009_112	261746	1676383	NA	NA	Salina_2009_21	261100	1675678	CA1643	NA	956.212	1
2009	Salina_2009_113	261551	1676807	NA	CA1616	Salina_2009_21	261100	1675678	CA1643	NA	1215.75	1
2009	Salina_2009_114	261305	1676844	CA2702	CA1637	Salina_2009_21	261100	1675678	CA1643	NA	1183.88	1
2009	Salina_2009_115	261273	1676974	CA2695	NA	Salina_2009_21	261100	1675678	CA1643	NA	1307.5	1
2009	Salina_2009_116	260776	1675996	CA1147	CA1080	Salina_2009_21	261100	1675678	CA1643	NA	453.982	1
2009	Salina_2009_117	260764	1677448	CA1107	CA1104	Salina_2009_21	261100	1675678	CA1643	NA	1801.61	1
2009	Salina_2009_119	261504	1675485	CA2666	CA2667	Salina_2009_21	261100	1675678	CA1643	NA	447.733	1
2009	Salina_2009_120	260915	1677908	NA	CA2696	Salina_2009_21	261100	1675678	CA1643	NA	2237.66	1
2009	Salina_2009_121	261467	1676743	CA2694	CA2703	Salina_2009_21	261100	1675678	CA1643	NA	1126.46	1
2009	Salina_2009_122	261550	1675536	CA1037	CA2652	Salina_2009_21	261100	1675678	CA1643	NA	471.873	1
2009	Salina_2009_124	261737	1676068	NA	CA1651	Salina_2009_21	261100	1675678	CA1643	NA	746.906	1
2009	Salina_2009_125	261704	1676032	NA	NA	Salina_2009_21	261100	1675678	CA1643	NA	700.094	1
2009	Salina_2009_126	261549	1676032	NA	NA	Salina_2009_21	261100	1675678	CA1643	NA	571.767	1
2009	Salina_2009_127	261550	1675723	NA	NA	Salina_2009_21	261100	1675678	CA1643	NA	452.244	1
2009	Salina_2009_128	261708	1675720	CA1159	NA	Salina_2009_21	261100	1675678	CA1643	NA	609.449	1
2009	Salina_2009_201	261481	1675579	CA1664	CA1089	Salina_2009_21	261100	1675678	CA1643	NA	393.652	1
2009	Salina_2009_202	260318	1676964	CA2729	NA	Salina_2009_21	261100	1675678	CA1643	NA	1505.1	1
2009	Salina_2009_304	261863	1675755	CA2737	CA2738	Salina_2009_21	261100	1675678	CA1643	NA	766.875	1
2009	Salina_2009_5	260986	1675975	CA1624	CA1092	Salina_2009_22	261901	1675631	NA	CA2650	977.528	NA
2009	Salina_2009_6	261247	1675782	CA1625	CA1623	Salina_2009_22	261901	1675631	NA	CA2650	671.206	NA
2009	Salina_2009_7	261412	1675647	CA1621	CA1064	Salina_2009_22	261901	1675631	NA	CA2650	489.262	NA
2009	Salina_2009_8	261733	1676417	CA1017	CA2690	Salina_2009_22	261901	1675631	NA	CA2650	803.754	NA
2009	Salina_2009_9	260133	1677549	CA1114	CA1110	Salina_2009_22	261901	1675631	NA	CA2650	2608.55	NA
2009	Salina_2009_10	260725	1676002	CA1638	CA1629	Salina_2009_22	261901	1675631	NA	CA2650	1233.13	NA
2009	Salina_2009_11	260360	1676886	CA1047	CA1097	Salina_2009_22	261901	1675631	NA	CA2650	1987.39	NA
2009	Salina_2009_12	260522	1676403	CA1635	NA	Salina_2009_22	261901	1675631	NA	CA2650	1580.39	NA
2009	Salina_2009_13	260784	1676139	CA1069	CA1644	Salina_2009_22	261901	1675631	NA	CA2650	1227.09	NA
2009	Salina_2009_14	260262	1678220	NA	NA	Salina_2009_22	261901	1675631	NA	CA2650	3064.19	NA
2009	Salina_2009_15	260711	1676072	CA1631	CA1067	Salina_2009_22	261901	1675631	NA	CA2650	1269.09	NA
2009	Salina_2009_16	261017	1675830	CA1628	CA1634	Salina_2009_22	261901	1675631	NA	CA2650	906.122	NA
2009	Salina_2009_17	260394	1676799	NA	CA1148	Salina_2009_22	261901	1675631	NA	CA2650	1906.64	NA
2009	Salina_2009_18	262018	1675657	CA1682	CA1649	Salina_2009_22	261901	1675631	NA	CA2650	119.854	NA
2009	Salina_2009_19	261809	1675885	CA1176	NA	Salina_2009_22	261901	1675631	NA	CA2650	270.148	NA
2009	Salina_2009_20	261856	1675750	NA	NA	Salina_2009_22	261901	1675631	NA	CA2650	127.224	NA
2009	Salina_2009_21	261100	1675678	CA1643	NA	Salina_2009_22	261901	1675631	NA	CA2650	802.378	NA
2009	Salina_2009_28	260154	1677982	NA	NA	Salina_2009_22	261901	1675631	NA	CA2650	2929.03	NA
2009	Salina_2009_29	260218	1678190	CA1688	CA1673	Salina_2009_22	261901	1675631	NA	CA2650	3062.84	NA
2009	Salina_2009_30	261968	1675756	CA1143	CA1681	Salina_2009_22	261901	1675631	NA	CA2650	141.824	NA
2009	Salina_2009_31	261844	1675526	NA	CA3020	Salina_2009_22	261901	1675631	NA	CA2650	119.474	NA
2009	Salina_2009_32	260272	1678335	CA1687	CA1674	Salina_2009_22	261901	1675631	NA	CA2650	3156.78	NA
2009	Salina_2009_33	260180	1677369	CA1096	CA1044	Salina_2009_22	261901	1675631	NA	CA2650	2445.91	NA
2009	Salina_2009_34	261775	1675608	NA	CA1697	Salina_2009_22	261901	1675631	NA	CA2650	128.082	NA
2009	Salina_2009_35	261635	1675746	NA	NA	Salina_2009_22	261901	1675631	NA	CA2650	289.795	NA
2009	Salina_2009_36	260208	1677201	NA	CA2732	Salina_2009_22	261901	1675631	NA	CA2650	2308.93	NA
2009	Salina_2009_38	260078	1677588	NA	NA	Salina_2009_22	261901	1675631	NA	CA2650	2674.54	NA
2009	Salina_2009_39	261065	1675850	CA3022	NA	Salina_2009_22	261901	1675631	NA	CA2650	864.209	NA
2009	Salina_2009_40	260169	1678063	CA3033	CA2645	Salina_2009_22	261901	1675631	NA	CA2650	2985.71	NA
2009	Salina_2009_42	260187	1677387	CA1178	CA3025	Salina_2009_22	261901	1675631	NA	CA2650	2453.84	NA
2009	Salina_2009_106	260648	1676220	CA1626	CA2692	Salina_2009_22	261901	1675631	NA	CA2650	1384.53	NA
2009	Salina_2009_107	260513	1676315	CA1639	CA2629	Salina_2009_22	261901	1675631	NA	CA2650	1547.38	NA
2009	Salina_2009_110	260513	1676225	CA1059	CA1058	Salina_2009_22	261901	1675631	NA	CA2650	1509.76	NA
2009	Salina_2009_111	260487	1676594	CA1630	CA1636	Salina_2009_22	261901	1675631	NA	CA2650	1710.78	NA
2009	Salina_2009_112	261746	1676383	NA	NA	Salina_2009_22	261901	1675631	NA	CA2650	767.808	NA
2009	Salina_2009_113	261551	1676807	NA	CA1616	Salina_2009_22	261901	1675631	NA	CA2650	1226.98	NA
2009	Salina_2009_114	261305	1676844	CA2702	CA1637	Salina_2009_22	261901	1675631	NA	CA2650	1351.51	NA
2009	Salina_2009_115	261273	1676974	CA2695	NA	Salina_2009_22	261901	1675631	NA	CA2650	1482.58	NA
2009	Salina_2009_116	260776	1675996	CA1147	CA1080	Salina_2009_22	261901	1675631	NA	CA2650	1182.73	NA
2009	Salina_2009_117	260764	1677448	CA1107	CA1104	Salina_2009_22	261901	1675631	NA	CA2650	2143.42	NA
2009	Salina_2009_119	261504	1675485	CA2666	CA2667	Salina_2009_22	261901	1675631	NA	CA2650	422.995	NA
2009	Salina_2009_120	260915	1677908	NA	CA2696	Salina_2009_22	261901	1675631	NA	CA2650	2481.32	NA
2009	Salina_2009_121	261467	1676743	CA2694	CA2703	Salina_2009_22	261901	1675631	NA	CA2650	1193.69	NA
2009	Salina_2009_122	261550	1675536	CA1037	CA2652	Salina_2009_22	261901	1675631	NA	CA2650	363.629	NA
2009	Salina_2009_124	261737	1676068	NA	CA1651	Salina_2009_22	261901	1675631	NA	CA2650	466.76	NA
2009	Salina_2009_125	261704	1676032	NA	NA	Salina_2009_22	261901	1675631	NA	CA2650	446.777	NA
2009	Salina_2009_126	261549	1676032	NA	NA	Salina_2009_22	261901	1675631	NA	CA2650	533.578	NA
2009	Salina_2009_127	261550	1675723	NA	NA	Salina_2009_22	261901	1675631	NA	CA2650	362.857	NA
2009	Salina_2009_128	261708	1675720	CA1159	NA	Salina_2009_22	261901	1675631	NA	CA2650	212.532	NA
2009	Salina_2009_201	261481	1675579	CA1664	CA1089	Salina_2009_22	261901	1675631	NA	CA2650	423.207	NA
2009	Salina_2009_202	260318	1676964	CA2729	NA	Salina_2009_22	261901	1675631	NA	CA2650	2069.49	NA
2009	Salina_2009_303	261520	1676544	CA2743	CA2744	Salina_2009_22	261901	1675631	NA	CA2650	989.308	NA
2009	Salina_2009_304	261863	1675755	CA2737	CA2738	Salina_2009_22	261901	1675631	NA	CA2650	129.692	NA
2009	Salina_2009_5	260986	1675975	CA1624	CA1092	Salina_2009_27	261722	1676374	CA1659	CA1670	837.196	1
2009	Salina_2009_6	261247	1675782	CA1625	CA1623	Salina_2009_27	261722	1676374	CA1659	CA1670	759.005	1
2009	Salina_2009_7	261412	1675647	CA1621	CA1064	Salina_2009_27	261722	1676374	CA1659	CA1670	790.335	1
2009	Salina_2009_8	261733	1676417	CA1017	CA2690	Salina_2009_27	261722	1676374	CA1659	CA1670	44.3847	1
2009	Salina_2009_9	260133	1677549	CA1114	CA1110	Salina_2009_27	261722	1676374	CA1659	CA1670	1976.25	1
2009	Salina_2009_10	260725	1676002	CA1638	CA1629	Salina_2009_27	261722	1676374	CA1659	CA1670	1064.14	1
2009	Salina_2009_11	260360	1676886	CA1047	CA1097	Salina_2009_27	261722	1676374	CA1659	CA1670	1455.06	1
2009	Salina_2009_12	260522	1676403	CA1635	NA	Salina_2009_27	261722	1676374	CA1659	CA1670	1200.35	1
2009	Salina_2009_13	260784	1676139	CA1069	CA1644	Salina_2009_27	261722	1676374	CA1659	CA1670	966.99	1
2009	Salina_2009_14	260262	1678220	NA	NA	Salina_2009_27	261722	1676374	CA1659	CA1670	2353.58	1
2009	Salina_2009_15	260711	1676072	CA1631	CA1067	Salina_2009_27	261722	1676374	CA1659	CA1670	1055.14	1
2009	Salina_2009_16	261017	1675830	CA1628	CA1634	Salina_2009_27	261722	1676374	CA1659	CA1670	890.484	1
2009	Salina_2009_17	260394	1676799	NA	CA1148	Salina_2009_27	261722	1676374	CA1659	CA1670	1394.35	1
2009	Salina_2009_18	262018	1675657	CA1682	CA1649	Salina_2009_27	261722	1676374	CA1659	CA1670	775.696	1
2009	Salina_2009_19	261809	1675885	CA1176	NA	Salina_2009_27	261722	1676374	CA1659	CA1670	496.679	1
2009	Salina_2009_20	261856	1675750	NA	NA	Salina_2009_27	261722	1676374	CA1659	CA1670	638.226	1
2009	Salina_2009_21	261100	1675678	CA1643	NA	Salina_2009_27	261722	1676374	CA1659	CA1670	933.435	1
2009	Salina_2009_28	260154	1677982	NA	NA	Salina_2009_27	261722	1676374	CA1659	CA1670	2245.95	1
2009	Salina_2009_29	260218	1678190	CA1688	CA1673	Salina_2009_27	261722	1676374	CA1659	CA1670	2357.94	1
2009	Salina_2009_30	261968	1675756	CA1143	CA1681	Salina_2009_27	261722	1676374	CA1659	CA1670	665.162	1
2009	Salina_2009_31	261844	1675526	NA	CA3020	Salina_2009_27	261722	1676374	CA1659	CA1670	856.731	1
2009	Salina_2009_32	260272	1678335	CA1687	CA1674	Salina_2009_27	261722	1676374	CA1659	CA1670	2438.86	1
2009	Salina_2009_33	260180	1677369	CA1096	CA1044	Salina_2009_27	261722	1676374	CA1659	CA1670	1835.15	1
2009	Salina_2009_34	261775	1675608	NA	CA1697	Salina_2009_27	261722	1676374	CA1659	CA1670	767.831	1
2009	Salina_2009_35	261635	1675746	NA	NA	Salina_2009_27	261722	1676374	CA1659	CA1670	633.998	1
2009	Salina_2009_36	260208	1677201	NA	CA2732	Salina_2009_27	261722	1676374	CA1659	CA1670	1725.14	1
2009	Salina_2009_37	261104	1675810	NA	CA3040	Salina_2009_27	261722	1676374	CA1659	CA1670	836.672	1
2009	Salina_2009_38	260078	1677588	NA	NA	Salina_2009_27	261722	1676374	CA1659	CA1670	2043.66	1
2009	Salina_2009_39	261065	1675850	CA3022	NA	Salina_2009_27	261722	1676374	CA1659	CA1670	840.372	1
2009	Salina_2009_40	260169	1678063	CA3033	CA2645	Salina_2009_27	261722	1676374	CA1659	CA1670	2294.46	1
2009	Salina_2009_42	260187	1677387	CA1178	CA3025	Salina_2009_27	261722	1676374	CA1659	CA1670	1839.13	1
2009	Salina_2009_106	260648	1676220	CA1626	CA2692	Salina_2009_27	261722	1676374	CA1659	CA1670	1084.98	1
2009	Salina_2009_107	260513	1676315	CA1639	CA2629	Salina_2009_27	261722	1676374	CA1659	CA1670	1210.44	1
2009	Salina_2009_110	260513	1676225	CA1059	CA1058	Salina_2009_27	261722	1676374	CA1659	CA1670	1218.15	1
2009	Salina_2009_111	260487	1676594	CA1630	CA1636	Salina_2009_27	261722	1676374	CA1659	CA1670	1254.44	1
2009	Salina_2009_112	261746	1676383	NA	NA	Salina_2009_27	261722	1676374	CA1659	CA1670	25.632	1
2009	Salina_2009_113	261551	1676807	NA	CA1616	Salina_2009_27	261722	1676374	CA1659	CA1670	465.543	1
2009	Salina_2009_114	261305	1676844	CA2702	CA1637	Salina_2009_27	261722	1676374	CA1659	CA1670	628.322	1
2009	Salina_2009_115	261273	1676974	CA2695	NA	Salina_2009_27	261722	1676374	CA1659	CA1670	749.4	1
2009	Salina_2009_116	260776	1675996	CA1147	CA1080	Salina_2009_27	261722	1676374	CA1659	CA1670	1018.72	1
2009	Salina_2009_117	260764	1677448	CA1107	CA1104	Salina_2009_27	261722	1676374	CA1659	CA1670	1439.18	1
2009	Salina_2009_119	261504	1675485	CA2666	CA2667	Salina_2009_27	261722	1676374	CA1659	CA1670	915.339	1
2009	Salina_2009_120	260915	1677908	NA	CA2696	Salina_2009_27	261722	1676374	CA1659	CA1670	1733.32	1
2009	Salina_2009_121	261467	1676743	CA2694	CA2703	Salina_2009_27	261722	1676374	CA1659	CA1670	448.538	1
2009	Salina_2009_122	261550	1675536	CA1037	CA2652	Salina_2009_27	261722	1676374	CA1659	CA1670	855.469	1
2009	Salina_2009_124	261737	1676068	NA	CA1651	Salina_2009_27	261722	1676374	CA1659	CA1670	306.367	1
2009	Salina_2009_125	261704	1676032	NA	NA	Salina_2009_27	261722	1676374	CA1659	CA1670	342.473	1
2009	Salina_2009_126	261549	1676032	NA	NA	Salina_2009_27	261722	1676374	CA1659	CA1670	383.266	1
2009	Salina_2009_127	261550	1675723	NA	NA	Salina_2009_27	261722	1676374	CA1659	CA1670	673.339	1
2009	Salina_2009_128	261708	1675720	CA1159	NA	Salina_2009_27	261722	1676374	CA1659	CA1670	654.15	1
2009	Salina_2009_202	260318	1676964	CA2729	NA	Salina_2009_27	261722	1676374	CA1659	CA1670	1522.93	1
2009	Salina_2009_301	261554	1676536	NA	CA2690	Salina_2009_27	261722	1676374	CA1659	CA1670	233.384	1
2009	Salina_2009_302	261583	1676512	NA	CA2742	Salina_2009_27	261722	1676374	CA1659	CA1670	195.87	1
2009	Salina_2009_303	261520	1676544	CA2743	CA2744	Salina_2009_27	261722	1676374	CA1659	CA1670	264.015	1
2009	Salina_2009_304	261863	1675755	CA2737	CA2738	Salina_2009_27	261722	1676374	CA1659	CA1670	634.856	1
2009	Salina_2009_305	261311	1676805	NA	NA	Salina_2009_27	261722	1676374	CA1659	CA1670	595.552	1
2009	Salina_2009_5	260986	1675975	CA1624	CA1092	Salina_2009_28	260154	1677982	NA	NA	2172.62	0
2009	Salina_2009_6	261247	1675782	CA1625	CA1623	Salina_2009_28	260154	1677982	NA	NA	2456.55	0
2009	Salina_2009_7	261412	1675647	CA1621	CA1064	Salina_2009_28	260154	1677982	NA	NA	2652.32	0
2009	Salina_2009_8	261733	1676417	CA1017	CA2690	Salina_2009_28	260154	1677982	NA	NA	2223.17	0
2009	Salina_2009_9	260133	1677549	CA1114	CA1110	Salina_2009_28	260154	1677982	NA	NA	433.509	0
2009	Salina_2009_10	260725	1676002	CA1638	CA1629	Salina_2009_28	260154	1677982	NA	NA	2060.69	0
2009	Salina_2009_11	260360	1676886	CA1047	CA1097	Salina_2009_28	260154	1677982	NA	NA	1115.19	0
2009	Salina_2009_12	260522	1676403	CA1635	NA	Salina_2009_28	260154	1677982	NA	NA	1621.32	0
2009	Salina_2009_13	260784	1676139	CA1069	CA1644	Salina_2009_28	260154	1677982	NA	NA	1947.7	0
2009	Salina_2009_15	260711	1676072	CA1631	CA1067	Salina_2009_28	260154	1677982	NA	NA	1989.56	0
2009	Salina_2009_16	261017	1675830	CA1628	CA1634	Salina_2009_28	260154	1677982	NA	NA	2318.59	0
2009	Salina_2009_17	260394	1676799	NA	CA1148	Salina_2009_28	260154	1677982	NA	NA	1207.1	0
2009	Salina_2009_18	262018	1675657	CA1682	CA1649	Salina_2009_28	260154	1677982	NA	NA	2979.95	0
2009	Salina_2009_19	261809	1675885	CA1176	NA	Salina_2009_28	260154	1677982	NA	NA	2671.41	0
2009	Salina_2009_20	261856	1675750	NA	NA	Salina_2009_28	260154	1677982	NA	NA	2806.89	0
2009	Salina_2009_21	261100	1675678	CA1643	NA	Salina_2009_28	260154	1677982	NA	NA	2490.65	0
2009	Salina_2009_22	261901	1675631	NA	CA2650	Salina_2009_28	260154	1677982	NA	NA	2929.03	0
2009	Salina_2009_27	261722	1676374	CA1659	CA1670	Salina_2009_28	260154	1677982	NA	NA	2245.95	0
2009	Salina_2009_29	260218	1678190	CA1688	CA1673	Salina_2009_28	260154	1677982	NA	NA	217.624	0
2009	Salina_2009_30	261968	1675756	CA1143	CA1681	Salina_2009_28	260154	1677982	NA	NA	2871.53	0
2009	Salina_2009_31	261844	1675526	NA	CA3020	Salina_2009_28	260154	1677982	NA	NA	2981.28	0
2009	Salina_2009_32	260272	1678335	CA1687	CA1674	Salina_2009_28	260154	1677982	NA	NA	372.2	0
2009	Salina_2009_33	260180	1677369	CA1096	CA1044	Salina_2009_28	260154	1677982	NA	NA	613.551	0
2009	Salina_2009_34	261775	1675608	NA	CA1697	Salina_2009_28	260154	1677982	NA	NA	2874.63	0
2009	Salina_2009_36	260208	1677201	NA	CA2732	Salina_2009_28	260154	1677982	NA	NA	782.865	0
2009	Salina_2009_106	260648	1676220	CA1626	CA2692	Salina_2009_28	260154	1677982	NA	NA	1829.94	0
2009	Salina_2009_107	260513	1676315	CA1639	CA2629	Salina_2009_28	260154	1677982	NA	NA	1705.22	0
2009	Salina_2009_110	260513	1676225	CA1059	CA1058	Salina_2009_28	260154	1677982	NA	NA	1793.3	0
2009	Salina_2009_111	260487	1676594	CA1630	CA1636	Salina_2009_28	260154	1677982	NA	NA	1427.39	0
2009	Salina_2009_113	261551	1676807	NA	CA1616	Salina_2009_28	260154	1677982	NA	NA	1825.44	0
2009	Salina_2009_114	261305	1676844	CA2702	CA1637	Salina_2009_28	260154	1677982	NA	NA	1618.59	0
2009	Salina_2009_115	261273	1676974	CA2695	NA	Salina_2009_28	260154	1677982	NA	NA	1506.06	0
2009	Salina_2009_116	260776	1675996	CA1147	CA1080	Salina_2009_28	260154	1677982	NA	NA	2081.12	0
2009	Salina_2009_117	260764	1677448	CA1107	CA1104	Salina_2009_28	260154	1677982	NA	NA	810.713	0
2009	Salina_2009_119	261504	1675485	CA2666	CA2667	Salina_2009_28	260154	1677982	NA	NA	2838.58	0
2009	Salina_2009_120	260915	1677908	NA	CA2696	Salina_2009_28	260154	1677982	NA	NA	764.589	0
2009	Salina_2009_121	261467	1676743	CA2694	CA2703	Salina_2009_28	260154	1677982	NA	NA	1805.29	0
2009	Salina_2009_122	261550	1675536	CA1037	CA2652	Salina_2009_28	260154	1677982	NA	NA	2816.33	0
2009	Salina_2009_124	261737	1676068	NA	CA1651	Salina_2009_28	260154	1677982	NA	NA	2483.8	0
2009	Salina_2009_125	261704	1676032	NA	NA	Salina_2009_28	260154	1677982	NA	NA	2490.98	0
2009	Salina_2009_126	261549	1676032	NA	NA	Salina_2009_28	260154	1677982	NA	NA	2397.61	0
2009	Salina_2009_127	261550	1675723	NA	NA	Salina_2009_28	260154	1677982	NA	NA	2655.54	0
2009	Salina_2009_128	261708	1675720	CA1159	NA	Salina_2009_28	260154	1677982	NA	NA	2744.37	0
2009	Salina_2009_201	261481	1675579	CA1664	CA1089	Salina_2009_28	260154	1677982	NA	NA	2745.06	0
2009	Salina_2009_202	260318	1676964	CA2729	NA	Salina_2009_28	260154	1677982	NA	NA	1031.13	0
2009	Salina_2009_5	260986	1675975	CA1624	CA1092	Salina_2009_29	260218	1678190	CA1688	CA1673	2344.37	1
2009	Salina_2009_6	261247	1675782	CA1625	CA1623	Salina_2009_29	260218	1678190	CA1688	CA1673	2618.65	1
2009	Salina_2009_7	261412	1675647	CA1621	CA1064	Salina_2009_29	260218	1678190	CA1688	CA1673	2809.36	1
2009	Salina_2009_8	261733	1676417	CA1017	CA2690	Salina_2009_29	260218	1678190	CA1688	CA1673	2332.11	1
2009	Salina_2009_9	260133	1677549	CA1114	CA1110	Salina_2009_29	260218	1678190	CA1688	CA1673	646.611	1
2009	Salina_2009_10	260725	1676002	CA1638	CA1629	Salina_2009_29	260218	1678190	CA1688	CA1673	2245.97	1
2009	Salina_2009_11	260360	1676886	CA1047	CA1097	Salina_2009_29	260218	1678190	CA1688	CA1673	1311.71	1
2009	Salina_2009_12	260522	1676403	CA1635	NA	Salina_2009_29	260218	1678190	CA1688	CA1673	1812.67	1
2009	Salina_2009_13	260784	1676139	CA1069	CA1644	Salina_2009_29	260218	1678190	CA1688	CA1673	2127.66	1
2009	Salina_2009_15	260711	1676072	CA1631	CA1067	Salina_2009_29	260218	1678190	CA1688	CA1673	2174.62	1
2009	Salina_2009_16	261017	1675830	CA1628	CA1634	Salina_2009_29	260218	1678190	CA1688	CA1673	2491.59	1
2009	Salina_2009_17	260394	1676799	NA	CA1148	Salina_2009_29	260218	1678190	CA1688	CA1673	1402.09	1
2009	Salina_2009_18	262018	1675657	CA1682	CA1649	Salina_2009_29	260218	1678190	CA1688	CA1673	3107.42	1
2009	Salina_2009_19	261809	1675885	CA1176	NA	Salina_2009_29	260218	1678190	CA1688	CA1673	2800.77	1
2009	Salina_2009_20	261856	1675750	NA	NA	Salina_2009_29	260218	1678190	CA1688	CA1673	2938.82	1
2009	Salina_2009_21	261100	1675678	CA1643	NA	Salina_2009_29	260218	1678190	CA1688	CA1673	2662.34	1
2009	Salina_2009_22	261901	1675631	NA	CA2650	Salina_2009_29	260218	1678190	CA1688	CA1673	3062.84	1
2009	Salina_2009_27	261722	1676374	CA1659	CA1670	Salina_2009_29	260218	1678190	CA1688	CA1673	2357.94	1
2009	Salina_2009_28	260154	1677982	NA	NA	Salina_2009_29	260218	1678190	CA1688	CA1673	217.624	1
2009	Salina_2009_30	261968	1675756	CA1143	CA1681	Salina_2009_29	260218	1678190	CA1688	CA1673	2997.81	1
2009	Salina_2009_31	261844	1675526	NA	CA3020	Salina_2009_29	260218	1678190	CA1688	CA1673	3121.02	1
2009	Salina_2009_32	260272	1678335	CA1687	CA1674	Salina_2009_29	260218	1678190	CA1688	CA1673	154.729	1
2009	Salina_2009_33	260180	1677369	CA1096	CA1044	Salina_2009_29	260218	1678190	CA1688	CA1673	821.879	1
2009	Salina_2009_34	261775	1675608	NA	CA1697	Salina_2009_29	260218	1678190	CA1688	CA1673	3015.12	1
2009	Salina_2009_35	261635	1675746	NA	NA	Salina_2009_29	260218	1678190	CA1688	CA1673	2825.07	1
2009	Salina_2009_36	260208	1677201	NA	CA2732	Salina_2009_29	260218	1678190	CA1688	CA1673	989.051	1
2009	Salina_2009_37	261104	1675810	NA	CA3040	Salina_2009_29	260218	1678190	CA1688	CA1673	2539.57	1
2009	Salina_2009_38	260078	1677588	NA	NA	Salina_2009_29	260218	1678190	CA1688	CA1673	618.065	1
2009	Salina_2009_39	261065	1675850	CA3022	NA	Salina_2009_29	260218	1678190	CA1688	CA1673	2488.58	1
2009	Salina_2009_40	260169	1678063	CA3033	CA2645	Salina_2009_29	260218	1678190	CA1688	CA1673	136.125	1
2009	Salina_2009_41	260181	1677323	CA1096	CA1044	Salina_2009_29	260218	1678190	CA1688	CA1673	867.789	1
2009	Salina_2009_42	260187	1677387	CA1178	CA3025	Salina_2009_29	260218	1678190	CA1688	CA1673	803.598	1
2009	Salina_2009_43	261829	1675519	NA	CA1137	Salina_2009_29	260218	1678190	CA1688	CA1673	3119.22	1
2009	Salina_2009_44	260159	1677949	NA	CA3041	Salina_2009_29	260218	1678190	CA1688	CA1673	248.117	1
2009	Salina_2009_45	260519	1676361	CA1639	CA2629	Salina_2009_29	260218	1678190	CA1688	CA1673	1853.6	1
2009	Salina_2009_106	260648	1676220	CA1626	CA2692	Salina_2009_29	260218	1678190	CA1688	CA1673	2016.38	1
2009	Salina_2009_107	260513	1676315	CA1639	CA2629	Salina_2009_29	260218	1678190	CA1688	CA1673	1898.06	1
2009	Salina_2009_110	260513	1676225	CA1059	CA1058	Salina_2009_29	260218	1678190	CA1688	CA1673	1987.02	1
2009	Salina_2009_111	260487	1676594	CA1630	CA1636	Salina_2009_29	260218	1678190	CA1688	CA1673	1618.51	1
2009	Salina_2009_113	261551	1676807	NA	CA1616	Salina_2009_29	260218	1678190	CA1688	CA1673	1920.83	1
2009	Salina_2009_114	261305	1676844	CA2702	CA1637	Salina_2009_29	260218	1678190	CA1688	CA1673	1730.11	1
2009	Salina_2009_115	261273	1676974	CA2695	NA	Salina_2009_29	260218	1678190	CA1688	CA1673	1609.87	1
2009	Salina_2009_116	260776	1675996	CA1147	CA1080	Salina_2009_29	260218	1678190	CA1688	CA1673	2263.85	1
2009	Salina_2009_117	260764	1677448	CA1107	CA1104	Salina_2009_29	260218	1678190	CA1688	CA1673	921.238	1
2009	Salina_2009_119	261504	1675485	CA2666	CA2667	Salina_2009_29	260218	1678190	CA1688	CA1673	2995.13	1
2009	Salina_2009_120	260915	1677908	NA	CA2696	Salina_2009_29	260218	1678190	CA1688	CA1673	751.886	1
2009	Salina_2009_121	261467	1676743	CA2694	CA2703	Salina_2009_29	260218	1678190	CA1688	CA1673	1911.49	1
2009	Salina_2009_122	261550	1675536	CA1037	CA2652	Salina_2009_29	260218	1678190	CA1688	CA1673	2969.5	1
2009	Salina_2009_124	261737	1676068	NA	CA1651	Salina_2009_29	260218	1678190	CA1688	CA1673	2609.64	1
2009	Salina_2009_125	261704	1676032	NA	NA	Salina_2009_29	260218	1678190	CA1688	CA1673	2620.15	1
2009	Salina_2009_126	261549	1676032	NA	NA	Salina_2009_29	260218	1678190	CA1688	CA1673	2535.45	1
2009	Salina_2009_127	261550	1675723	NA	NA	Salina_2009_29	260218	1678190	CA1688	CA1673	2803.62	1
2009	Salina_2009_128	261708	1675720	CA1159	NA	Salina_2009_29	260218	1678190	CA1688	CA1673	2884.61	1
2009	Salina_2009_201	261481	1675579	CA1664	CA1089	Salina_2009_29	260218	1678190	CA1688	CA1673	2900.43	1
2009	Salina_2009_202	260318	1676964	CA2729	NA	Salina_2009_29	260218	1678190	CA1688	CA1673	1230.07	1
2009	Salina_2009_301	261554	1676536	NA	CA2690	Salina_2009_29	260218	1678190	CA1688	CA1673	2126.17	1
2009	Salina_2009_302	261583	1676512	NA	CA2742	Salina_2009_29	260218	1678190	CA1688	CA1673	2163.08	1
2009	Salina_2009_303	261520	1676544	CA2743	CA2744	Salina_2009_29	260218	1678190	CA1688	CA1673	2098.69	1
2009	Salina_2009_304	261863	1675755	CA2737	CA2738	Salina_2009_29	260218	1678190	CA1688	CA1673	2938.58	1
2009	Salina_2009_305	261311	1676805	NA	NA	Salina_2009_29	260218	1678190	CA1688	CA1673	1764.33	1
2009	Salina_2009_5	260986	1675975	CA1624	CA1092	Salina_2009_30	261968	1675756	CA1143	CA1681	1006.12	1
2009	Salina_2009_6	261247	1675782	CA1625	CA1623	Salina_2009_30	261968	1675756	CA1143	CA1681	721.469	1
2009	Salina_2009_7	261412	1675647	CA1621	CA1064	Salina_2009_30	261968	1675756	CA1143	CA1681	566.584	1
2009	Salina_2009_8	261733	1676417	CA1017	CA2690	Salina_2009_30	261968	1675756	CA1143	CA1681	701.531	1
2009	Salina_2009_9	260133	1677549	CA1114	CA1110	Salina_2009_30	261968	1675756	CA1143	CA1681	2565.56	1
2009	Salina_2009_10	260725	1676002	CA1638	CA1629	Salina_2009_30	261968	1675756	CA1143	CA1681	1267.11	1
2009	Salina_2009_11	260360	1676886	CA1047	CA1097	Salina_2009_30	261968	1675756	CA1143	CA1681	1965.34	1
2009	Salina_2009_12	260522	1676403	CA1635	NA	Salina_2009_30	261968	1675756	CA1143	CA1681	1584.15	1
2009	Salina_2009_13	260784	1676139	CA1069	CA1644	Salina_2009_30	261968	1675756	CA1143	CA1681	1244.41	1
2009	Salina_2009_15	260711	1676072	CA1631	CA1067	Salina_2009_30	261968	1675756	CA1143	CA1681	1296.11	1
2009	Salina_2009_16	261017	1675830	CA1628	CA1634	Salina_2009_30	261968	1675756	CA1143	CA1681	953.875	1
2009	Salina_2009_17	260394	1676799	NA	CA1148	Salina_2009_30	261968	1675756	CA1143	CA1681	1888.21	1
2009	Salina_2009_18	262018	1675657	CA1682	CA1649	Salina_2009_30	261968	1675756	CA1143	CA1681	110.91	1
2009	Salina_2009_19	261809	1675885	CA1176	NA	Salina_2009_30	261968	1675756	CA1143	CA1681	204.749	1
2009	Salina_2009_20	261856	1675750	NA	NA	Salina_2009_30	261968	1675756	CA1143	CA1681	112.161	1
2009	Salina_2009_21	261100	1675678	CA1643	NA	Salina_2009_30	261968	1675756	CA1143	CA1681	871.498	1
2009	Salina_2009_22	261901	1675631	NA	CA2650	Salina_2009_30	261968	1675756	CA1143	CA1681	141.824	1
2009	Salina_2009_27	261722	1676374	CA1659	CA1670	Salina_2009_30	261968	1675756	CA1143	CA1681	665.162	1
2009	Salina_2009_28	260154	1677982	NA	NA	Salina_2009_30	261968	1675756	CA1143	CA1681	2871.53	1
2009	Salina_2009_29	260218	1678190	CA1688	CA1673	Salina_2009_30	261968	1675756	CA1143	CA1681	2997.81	1
2009	Salina_2009_31	261844	1675526	NA	CA3020	Salina_2009_30	261968	1675756	CA1143	CA1681	261.297	1
2009	Salina_2009_32	260272	1678335	CA1687	CA1674	Salina_2009_30	261968	1675756	CA1143	CA1681	3086.69	1
2009	Salina_2009_33	260180	1677369	CA1096	CA1044	Salina_2009_30	261968	1675756	CA1143	CA1681	2408.05	1
2009	Salina_2009_34	261775	1675608	NA	CA1697	Salina_2009_30	261968	1675756	CA1143	CA1681	243.214	1
2009	Salina_2009_35	261635	1675746	NA	NA	Salina_2009_30	261968	1675756	CA1143	CA1681	333.15	1
2009	Salina_2009_36	260208	1677201	NA	CA2732	Salina_2009_30	261968	1675756	CA1143	CA1681	2277.2	1
2009	Salina_2009_37	261104	1675810	NA	CA3040	Salina_2009_30	261968	1675756	CA1143	CA1681	865.686	1
2009	Salina_2009_38	260078	1677588	NA	NA	Salina_2009_30	261968	1675756	CA1143	CA1681	2632.17	1
2009	Salina_2009_39	261065	1675850	CA3022	NA	Salina_2009_30	261968	1675756	CA1143	CA1681	907.879	1
2009	Salina_2009_40	260169	1678063	CA3033	CA2645	Salina_2009_30	261968	1675756	CA1143	CA1681	2925.52	1
2009	Salina_2009_41	260181	1677323	CA1096	CA1044	Salina_2009_30	261968	1675756	CA1143	CA1681	2376.73	1
2009	Salina_2009_42	260187	1677387	CA1178	CA3025	Salina_2009_30	261968	1675756	CA1143	CA1681	2414.98	1
2009	Salina_2009_43	261829	1675519	NA	CA1137	Salina_2009_30	261968	1675756	CA1143	CA1681	274.754	1
2009	Salina_2009_44	260159	1677949	NA	CA3041	Salina_2009_30	261968	1675756	CA1143	CA1681	2842.84	1
2009	Salina_2009_45	260519	1676361	CA1639	CA2629	Salina_2009_30	261968	1675756	CA1143	CA1681	1570.23	1
2009	Salina_2009_106	260648	1676220	CA1626	CA2692	Salina_2009_30	261968	1675756	CA1143	CA1681	1399.18	1
2009	Salina_2009_107	260513	1676315	CA1639	CA2629	Salina_2009_30	261968	1675756	CA1143	CA1681	1558.69	1
2009	Salina_2009_110	260513	1676225	CA1059	CA1058	Salina_2009_30	261968	1675756	CA1143	CA1681	1528.72	1
2009	Salina_2009_111	260487	1676594	CA1630	CA1636	Salina_2009_30	261968	1675756	CA1143	CA1681	1701.65	1
2009	Salina_2009_113	261551	1676807	NA	CA1616	Salina_2009_30	261968	1675756	CA1143	CA1681	1130.7	1
2009	Salina_2009_114	261305	1676844	CA2702	CA1637	Salina_2009_30	261968	1675756	CA1143	CA1681	1274.09	1
2009	Salina_2009_115	261273	1676974	CA2695	NA	Salina_2009_30	261968	1675756	CA1143	CA1681	1402.34	1
2009	Salina_2009_116	260776	1675996	CA1147	CA1080	Salina_2009_30	261968	1675756	CA1143	CA1681	1215.92	1
2009	Salina_2009_117	260764	1677448	CA1107	CA1104	Salina_2009_30	261968	1675756	CA1143	CA1681	2076.65	1
2009	Salina_2009_119	261504	1675485	CA2666	CA2667	Salina_2009_30	261968	1675756	CA1143	CA1681	537.343	1
2009	Salina_2009_120	260915	1677908	NA	CA2696	Salina_2009_30	261968	1675756	CA1143	CA1681	2395.81	1
2009	Salina_2009_121	261467	1676743	CA2694	CA2703	Salina_2009_30	261968	1675756	CA1143	CA1681	1106.87	1
2009	Salina_2009_122	261550	1675536	CA1037	CA2652	Salina_2009_30	261968	1675756	CA1143	CA1681	472.36	1
2009	Salina_2009_124	261737	1676068	NA	CA1651	Salina_2009_30	261968	1675756	CA1143	CA1681	388.207	1
2009	Salina_2009_125	261704	1676032	NA	NA	Salina_2009_30	261968	1675756	CA1143	CA1681	381.932	1
2009	Salina_2009_126	261549	1676032	NA	NA	Salina_2009_30	261968	1675756	CA1143	CA1681	501.734	1
2009	Salina_2009_127	261550	1675723	NA	NA	Salina_2009_30	261968	1675756	CA1143	CA1681	419.301	1
2009	Salina_2009_128	261708	1675720	CA1159	NA	Salina_2009_30	261968	1675756	CA1143	CA1681	262.48	1
2009	Salina_2009_201	261481	1675579	CA1664	CA1089	Salina_2009_30	261968	1675756	CA1143	CA1681	518.168	1
2009	Salina_2009_202	260318	1676964	CA2729	NA	Salina_2009_30	261968	1675756	CA1143	CA1681	2044.94	1
2009	Salina_2009_301	261554	1676536	NA	CA2690	Salina_2009_30	261968	1675756	CA1143	CA1681	883.061	1
2009	Salina_2009_302	261583	1676512	NA	CA2742	Salina_2009_30	261968	1675756	CA1143	CA1681	848.387	1
2009	Salina_2009_303	261520	1676544	CA2743	CA2744	Salina_2009_30	261968	1675756	CA1143	CA1681	906.448	1
2009	Salina_2009_304	261863	1675755	CA2737	CA2738	Salina_2009_30	261968	1675756	CA1143	CA1681	105.005	1
2009	Salina_2009_305	261311	1676805	NA	NA	Salina_2009_30	261968	1675756	CA1143	CA1681	1237.76	1
2009	Salina_2009_5	260986	1675975	CA1624	CA1092	Salina_2009_31	261844	1675526	NA	CA3020	968.383	1
2009	Salina_2009_6	261247	1675782	CA1625	CA1623	Salina_2009_31	261844	1675526	NA	CA3020	649.573	1
2009	Salina_2009_7	261412	1675647	CA1621	CA1064	Salina_2009_31	261844	1675526	NA	CA3020	448.626	1
2009	Salina_2009_8	261733	1676417	CA1017	CA2690	Salina_2009_31	261844	1675526	NA	CA3020	897.888	1
2009	Salina_2009_9	260133	1677549	CA1114	CA1110	Salina_2009_31	261844	1675526	NA	CA3020	2649.54	1
2009	Salina_2009_10	260725	1676002	CA1638	CA1629	Salina_2009_31	261844	1675526	NA	CA3020	1216.03	1
2009	Salina_2009_11	260360	1676886	CA1047	CA1097	Salina_2009_31	261844	1675526	NA	CA3020	2012.92	1
2009	Salina_2009_12	260522	1676403	CA1635	NA	Salina_2009_31	261844	1675526	NA	CA3020	1586.45	1
2009	Salina_2009_13	260784	1676139	CA1069	CA1644	Salina_2009_31	261844	1675526	NA	CA3020	1224.49	1
2009	Salina_2009_15	260711	1676072	CA1631	CA1067	Salina_2009_31	261844	1675526	NA	CA3020	1257.7	1
2009	Salina_2009_16	261017	1675830	CA1628	CA1634	Salina_2009_31	261844	1675526	NA	CA3020	881.104	1
2009	Salina_2009_17	260394	1676799	NA	CA1148	Salina_2009_31	261844	1675526	NA	CA3020	1929.52	1
2009	Salina_2009_18	262018	1675657	CA1682	CA1649	Salina_2009_31	261844	1675526	NA	CA3020	217.8	1
2009	Salina_2009_19	261809	1675885	CA1176	NA	Salina_2009_31	261844	1675526	NA	CA3020	360.702	1
2009	Salina_2009_20	261856	1675750	NA	NA	Salina_2009_31	261844	1675526	NA	CA3020	224.321	1
2009	Salina_2009_21	261100	1675678	CA1643	NA	Salina_2009_31	261844	1675526	NA	CA3020	759.368	1
2009	Salina_2009_22	261901	1675631	NA	CA2650	Salina_2009_31	261844	1675526	NA	CA3020	119.474	1
2009	Salina_2009_27	261722	1676374	CA1659	CA1670	Salina_2009_31	261844	1675526	NA	CA3020	856.731	1
2009	Salina_2009_28	260154	1677982	NA	NA	Salina_2009_31	261844	1675526	NA	CA3020	2981.28	1
2009	Salina_2009_29	260218	1678190	CA1688	CA1673	Salina_2009_31	261844	1675526	NA	CA3020	3121.02	1
[truncated: 31,519 more rows]

## Sheet: description
# nest network data frame
# focal (focal_nest) and non focal nests (nest2)
# with only nests that overlap in incubation and have location information
# all edges are only shown in both directions
# includes nest without parent ID information
# distance = euclidean ditance in meteres between nests
# focal fate is fate of nests 1 = success 0 = failure.
