# Supplementary material for: The impact of social structure on breeding strategies in an island bird
Source: Sci Rep. 2020 Aug 17;10:13872. doi: 10.1038/s41598-020-70595-w (PMC7431420; doi:10.1038/s41598-020-70595-w)
Supplement: Supplementary file 5 — Supplementary Data 3 [file 41598_2020_70595_MOESM5_ESM.xlsx]

## Sheet: Social_Pairing
year	paired	weight	focal	part
2014	1	0.5	CA3425	CA3440
2014	0	0	CA3807	CA3440
2014	0	0	CA3095	CA3440
2014	0	0	CA1089	CA3440
2014	0	0	CA3793	CA3440
2014	0	0	CA3764	CA3440
2014	0	0	CA3154	CA3440
2014	1	0.333333	CA3424	CA3440
2014	0	0	CA1104	CA3440
2014	0	0	CA3010	CA3440
2014	0	0	CA1644	CA3440
2014	0	0	CA1693	CA3440
2014	0	0	CA2727	CA3440
2014	0	0	CA3083	CA3440
2014	0	0	CA3016	CA3440
2014	0	0	CA1067	CA3440
2014	0	0	CA2712	CA3440
2014	0	0	CA3814	CA3440
2014	1	0.5	CA3440	CA3425
2014	0	0	CA1630	CA3425
2014	0	0	CA3757	CA3425
2014	0	0	CA3616	CA3425
2014	0	0	CA3838	CA3425
2014	0	0	CA2714	CA3425
2014	0	0	CA3774	CA3425
2014	0	0	CA3809	CA3425
2014	0	0	CA3666	CA3425
2014	0	0	CA3058	CA3425
2014	0	0	CA3145	CA3425
2014	0	0	CA1624	CA3425
2014	0	0	CA3460	CA3425
2014	0	0	CA3869	CA3425
2014	0	0	CA2782	CA3425
2014	0	0	CA4008	CA3425
2014	0	0	CA3760	CA3425
2014	0	0	CA3753	CA3425
2014	0	0	CA3861	CA3425
2014	0	0	CA3425	CA1630
2014	0	0	CA3807	CA1630
2014	0	0	CA3095	CA1630
2014	0	0	CA1089	CA1630
2014	0	0	CA3793	CA1630
2014	0	0	CA3764	CA1630
2014	0	0	CA3154	CA1630
2014	1	0	CA3424	CA1630
2014	0	0	CA1104	CA1630
2014	0	0	CA3010	CA1630
2014	0	0	CA1644	CA1630
2014	0	0	CA1693	CA1630
2014	0	0	CA2727	CA1630
2014	0	0	CA3083	CA1630
2014	0	0	CA3016	CA1630
2014	0	0	CA1067	CA1630
2014	0	0	CA2712	CA1630
2014	0	0	CA3814	CA1630
2014	0	0	CA3425	CA3757
2014	0	0	CA3807	CA3757
2014	0	0	CA3095	CA3757
2014	0	0	CA1089	CA3757
2014	0	0	CA3793	CA3757
2014	0	0	CA3764	CA3757
2014	0	0	CA3154	CA3757
2014	0	0	CA3424	CA3757
2014	0	0	CA1104	CA3757
2014	0	0	CA3010	CA3757
2014	0	0	CA1644	CA3757
2014	0	0	CA1693	CA3757
2014	0	0	CA2727	CA3757
2014	0	0	CA3083	CA3757
2014	0	0	CA3016	CA3757
2014	0	0	CA1067	CA3757
2014	0	0	CA2712	CA3757
2014	0	0	CA3814	CA3757
2014	0	0	CA3425	CA3616
2014	0	0	CA3807	CA3616
2014	0	0	CA3095	CA3616
2014	0	0	CA1089	CA3616
2014	0	0	CA3793	CA3616
2014	0	0	CA3764	CA3616
2014	0	0	CA3154	CA3616
2014	0	0	CA3424	CA3616
2014	0	0	CA1104	CA3616
2014	0	0	CA3010	CA3616
2014	0	0	CA1644	CA3616
2014	0	0	CA1693	CA3616
2014	0	0	CA2727	CA3616
2014	1	0	CA3083	CA3616
2014	0	0	CA3016	CA3616
2014	0	0	CA1067	CA3616
2014	0	0	CA2712	CA3616
2014	0	0	CA3814	CA3616
2014	0	0	CA3425	CA3838
2014	1	0.666667	CA3807	CA3838
2014	0	0	CA3095	CA3838
2014	0	0	CA1089	CA3838
2014	0	0	CA3793	CA3838
2014	0	0	CA3764	CA3838
2014	0	0	CA3154	CA3838
2014	0	0	CA3424	CA3838
2014	0	0	CA1104	CA3838
2014	0	0	CA3010	CA3838
2014	0	0	CA1644	CA3838
2014	0	0	CA1693	CA3838
2014	0	0	CA2727	CA3838
2014	0	0	CA3083	CA3838
2014	0	0	CA3016	CA3838
2014	0	0	CA1067	CA3838
2014	0	0	CA2712	CA3838
2014	0	0	CA3814	CA3838
2014	0	0	CA3440	CA3807
2014	0	0	CA1630	CA3807
2014	0	0	CA3757	CA3807
2014	0	0	CA3616	CA3807
2014	1	0.666667	CA3838	CA3807
2014	0	0	CA2714	CA3807
2014	0	0	CA3774	CA3807
2014	0	0	CA3809	CA3807
2014	0	0	CA3666	CA3807
2014	0	0	CA3058	CA3807
2014	0	0	CA3145	CA3807
2014	0	0	CA1624	CA3807
2014	0	0	CA3460	CA3807
2014	0	0	CA3869	CA3807
2014	0	0	CA2782	CA3807
2014	0	0	CA4008	CA3807
2014	0	0	CA3760	CA3807
2014	0	0	CA3753	CA3807
2014	0	0	CA3861	CA3807
2014	0	0	CA3440	CA3095
2014	0	0	CA1630	CA3095
2014	0	0	CA3757	CA3095
2014	0	0	CA3616	CA3095
2014	0	0	CA3838	CA3095
2014	0	0	CA2714	CA3095
2014	0	0	CA3774	CA3095
2014	1	0.125	CA3809	CA3095
2014	0	0	CA3666	CA3095
2014	0	0	CA3058	CA3095
2014	0	0	CA3145	CA3095
2014	0	0	CA1624	CA3095
2014	0	0	CA3460	CA3095
2014	0	0	CA3869	CA3095
2014	0	0	CA2782	CA3095
2014	0	0	CA4008	CA3095
2014	0	0	CA3760	CA3095
2014	0	0	CA3753	CA3095
2014	0	0	CA3861	CA3095
2014	0	0	CA3425	CA2714
2014	0	0	CA3807	CA2714
2014	0	0	CA3095	CA2714
2014	1	0.8	CA1089	CA2714
2014	0	0	CA3793	CA2714
2014	0	0	CA3764	CA2714
2014	0	0	CA3154	CA2714
2014	0	0	CA3424	CA2714
2014	0	0	CA1104	CA2714
2014	0	0	CA3010	CA2714
2014	0	0	CA1644	CA2714
2014	0	0	CA1693	CA2714
2014	0	0	CA2727	CA2714
2014	0	0	CA3083	CA2714
2014	0	0	CA3016	CA2714
2014	0	0	CA1067	CA2714
2014	0	0	CA2712	CA2714
2014	0	0	CA3814	CA2714
2014	0	0	CA3440	CA1089
2014	0	0	CA1630	CA1089
2014	0	0	CA3757	CA1089
2014	0	0	CA3616	CA1089
2014	0	0	CA3838	CA1089
2014	1	0.8	CA2714	CA1089
2014	0	0	CA3774	CA1089
2014	0	0	CA3809	CA1089
2014	0	0	CA3666	CA1089
2014	0	0	CA3058	CA1089
2014	0	0	CA3145	CA1089
2014	0	0	CA1624	CA1089
2014	0	0	CA3460	CA1089
2014	0	0	CA3869	CA1089
2014	0	0	CA2782	CA1089
2014	0	0	CA4008	CA1089
2014	0	0	CA3760	CA1089
2014	0	0	CA3753	CA1089
2014	0	0	CA3861	CA1089
2014	0	0	CA3440	CA3793
2014	0	0	CA1630	CA3793
2014	0	0	CA3757	CA3793
2014	0	0	CA3616	CA3793
2014	0	0	CA3838	CA3793
2014	0	0	CA2714	CA3793
2014	0	0	CA3774	CA3793
2014	0	0	CA3809	CA3793
2014	0	0	CA3666	CA3793
2014	0	0	CA3058	CA3793
2014	0	0	CA3145	CA3793
2014	0	0	CA1624	CA3793
2014	0	0	CA3460	CA3793
2014	0	0	CA3869	CA3793
2014	0	0	CA2782	CA3793
2014	0	0	CA4008	CA3793
2014	1	0	CA3760	CA3793
2014	0	0	CA3753	CA3793
2014	0	0	CA3861	CA3793
2014	0	0	CA3425	CA3774
2014	0	0	CA3807	CA3774
2014	0	0	CA3095	CA3774
2014	0	0	CA1089	CA3774
2014	0	0	CA3793	CA3774
2014	1	0.5	CA3764	CA3774
2014	0	0	CA3154	CA3774
2014	0	0	CA3424	CA3774
2014	0	0	CA1104	CA3774
2014	0	0	CA3010	CA3774
2014	0	0	CA1644	CA3774
2014	0	0	CA1693	CA3774
2014	0	0	CA2727	CA3774
2014	0	0	CA3083	CA3774
2014	0	0	CA3016	CA3774
2014	0	0	CA1067	CA3774
2014	0	0	CA2712	CA3774
2014	0	0	CA3814	CA3774
2014	0	0	CA3440	CA3764
2014	0	0	CA1630	CA3764
2014	0	0	CA3757	CA3764
2014	0	0	CA3616	CA3764
2014	0	0	CA3838	CA3764
2014	0	0	CA2714	CA3764
2014	1	0.5	CA3774	CA3764
2014	0	0	CA3809	CA3764
2014	0	0	CA3666	CA3764
2014	0	0	CA3058	CA3764
2014	0	0	CA3145	CA3764
2014	0	0	CA1624	CA3764
2014	0	0	CA3460	CA3764
2014	0	0	CA3869	CA3764
2014	0	0	CA2782	CA3764
2014	0	0	CA4008	CA3764
2014	0	0	CA3760	CA3764
2014	0	0	CA3753	CA3764
2014	0	0	CA3861	CA3764
2014	0	0	CA3425	CA3809
2014	0	0	CA3807	CA3809
2014	1	0.125	CA3095	CA3809
2014	0	0	CA1089	CA3809
2014	0	0	CA3793	CA3809
2014	0	0	CA3764	CA3809
2014	0	0	CA3154	CA3809
2014	0	0	CA3424	CA3809
2014	0	0	CA1104	CA3809
2014	0	0	CA3010	CA3809
2014	1	0	CA1644	CA3809
2014	0	0	CA1693	CA3809
2014	0	0	CA2727	CA3809
2014	0	0	CA3083	CA3809
2014	0	0	CA3016	CA3809
2014	0	0	CA1067	CA3809
2014	0	0	CA2712	CA3809
2014	0	0	CA3814	CA3809
2014	0	0	CA3425	CA3666
2014	0	0	CA3807	CA3666
2014	0	0	CA3095	CA3666
2014	0	0	CA1089	CA3666
2014	0	0	CA3793	CA3666
2014	0	0	CA3764	CA3666
2014	0	0	CA3154	CA3666
2014	0	0	CA3424	CA3666
2014	0	0	CA1104	CA3666
2014	0	0	CA3010	CA3666
2014	0	0	CA1644	CA3666
2014	0	0	CA1693	CA3666
2014	0	0	CA2727	CA3666
2014	0	0	CA3083	CA3666
2014	0	0	CA3016	CA3666
2014	0	0	CA1067	CA3666
2014	0	0	CA2712	CA3666
2014	0	0	CA3814	CA3666
2014	0	0	CA3440	CA3154
2014	0	0	CA1630	CA3154
2014	0	0	CA3757	CA3154
2014	0	0	CA3616	CA3154
2014	0	0	CA3838	CA3154
2014	0	0	CA2714	CA3154
2014	0	0	CA3774	CA3154
2014	0	0	CA3809	CA3154
2014	0	0	CA3666	CA3154
2014	0	0	CA3058	CA3154
2014	0	0	CA3145	CA3154
2014	0	0	CA1624	CA3154
2014	0	0	CA3460	CA3154
2014	0	0	CA3869	CA3154
2014	0	0	CA2782	CA3154
2014	0	0	CA4008	CA3154
2014	0	0	CA3760	CA3154
2014	0	0	CA3753	CA3154
2014	0	0	CA3861	CA3154
2014	1	0.333333	CA3440	CA3424
2014	1	0	CA1630	CA3424
2014	0	0	CA3757	CA3424
2014	0	0	CA3616	CA3424
2014	0	0	CA3838	CA3424
2014	0	0	CA2714	CA3424
2014	0	0	CA3774	CA3424
2014	0	0	CA3809	CA3424
2014	0	0	CA3666	CA3424
2014	0	0	CA3058	CA3424
2014	0	0	CA3145	CA3424
2014	0	0	CA1624	CA3424
2014	0	0	CA3460	CA3424
2014	0	0	CA3869	CA3424
2014	0	0	CA2782	CA3424
2014	0	0	CA4008	CA3424
2014	0	0	CA3760	CA3424
2014	0	0	CA3753	CA3424
2014	0	0	CA3861	CA3424
2014	0	0	CA3425	CA3058
2014	0	0	CA3807	CA3058
2014	0	0	CA3095	CA3058
2014	0	0	CA1089	CA3058
2014	0	0	CA3793	CA3058
2014	0	0	CA3764	CA3058
2014	0	0	CA3154	CA3058
2014	0	0	CA3424	CA3058
2014	0	0	CA1104	CA3058
2014	0	0	CA3010	CA3058
2014	0	0	CA1644	CA3058
2014	0	0	CA1693	CA3058
2014	0	0	CA2727	CA3058
2014	0	0	CA3083	CA3058
2014	0	0	CA3016	CA3058
2014	0	0	CA1067	CA3058
2014	0	0	CA2712	CA3058
2014	0	0	CA3814	CA3058
2014	0	0	CA3440	CA1104
2014	0	0	CA1630	CA1104
2014	0	0	CA3757	CA1104
2014	0	0	CA3616	CA1104
2014	0	0	CA3838	CA1104
2014	0	0	CA2714	CA1104
2014	0	0	CA3774	CA1104
2014	0	0	CA3809	CA1104
2014	0	0	CA3666	CA1104
2014	0	0	CA3058	CA1104
2014	0	0	CA3145	CA1104
2014	0	0	CA1624	CA1104
2014	0	0	CA3460	CA1104
2014	0	0	CA3869	CA1104
2014	0	0	CA2782	CA1104
2014	0	0	CA4008	CA1104
2014	0	0	CA3760	CA1104
2014	0	0	CA3753	CA1104
2014	0	0	CA3861	CA1104
2014	0	0	CA3440	CA3010
2014	0	0	CA1630	CA3010
2014	0	0	CA3757	CA3010
2014	0	0	CA3616	CA3010
2014	0	0	CA3838	CA3010
2014	0	0	CA2714	CA3010
2014	0	0	CA3774	CA3010
2014	0	0	CA3809	CA3010
2014	0	0	CA3666	CA3010
2014	0	0	CA3058	CA3010
2014	0	0	CA3145	CA3010
2014	0	0	CA1624	CA3010
2014	0	0	CA3460	CA3010
2014	0	0	CA3869	CA3010
2014	0	0	CA2782	CA3010
2014	0	0	CA4008	CA3010
2014	0	0	CA3760	CA3010
2014	0	0	CA3753	CA3010
2014	0	0	CA3861	CA3010
2014	0	0	CA3440	CA1644
2014	0	0	CA1630	CA1644
2014	0	0	CA3757	CA1644
2014	0	0	CA3616	CA1644
2014	0	0	CA3838	CA1644
2014	0	0	CA2714	CA1644
2014	0	0	CA3774	CA1644
2014	1	0	CA3809	CA1644
2014	0	0	CA3666	CA1644
2014	0	0	CA3058	CA1644
2014	0	0	CA3145	CA1644
2014	0	0	CA1624	CA1644
2014	0	0	CA3460	CA1644
2014	0	0	CA3869	CA1644
2014	0	0	CA2782	CA1644
2014	0	0	CA4008	CA1644
2014	0	0	CA3760	CA1644
2014	0	0	CA3753	CA1644
2014	0	0	CA3861	CA1644
2014	0	0	CA3425	CA3145
2014	0	0	CA3807	CA3145
2014	0	0	CA3095	CA3145
2014	0	0	CA1089	CA3145
2014	0	0	CA3793	CA3145
2014	0	0	CA3764	CA3145
2014	0	0	CA3154	CA3145
2014	0	0	CA3424	CA3145
2014	0	0	CA1104	CA3145
2014	0	0	CA3010	CA3145
2014	0	0	CA1644	CA3145
2014	1	0.75	CA1693	CA3145
2014	0	0	CA2727	CA3145
2014	0	0	CA3083	CA3145
2014	0	0	CA3016	CA3145
2014	0	0	CA1067	CA3145
2014	0	0	CA2712	CA3145
2014	0	0	CA3814	CA3145
2014	0	0	CA3440	CA1693
2014	0	0	CA1630	CA1693
2014	0	0	CA3757	CA1693
2014	0	0	CA3616	CA1693
2014	0	0	CA3838	CA1693
2014	0	0	CA2714	CA1693
2014	0	0	CA3774	CA1693
2014	0	0	CA3809	CA1693
2014	0	0	CA3666	CA1693
2014	0	0	CA3058	CA1693
2014	1	0.75	CA3145	CA1693
2014	0	0	CA1624	CA1693
2014	0	0	CA3460	CA1693
2014	0	0	CA3869	CA1693
2014	0	0	CA2782	CA1693
2014	0	0	CA4008	CA1693
2014	0	0	CA3760	CA1693
2014	0	0	CA3753	CA1693
2014	0	0	CA3861	CA1693
2014	0	0	CA3425	CA1624
2014	0	0	CA3807	CA1624
2014	0	0	CA3095	CA1624
2014	0	0	CA1089	CA1624
2014	0	0	CA3793	CA1624
2014	0	0	CA3764	CA1624
2014	0	0	CA3154	CA1624
2014	0	0	CA3424	CA1624
2014	0	0	CA1104	CA1624
2014	0	0	CA3010	CA1624
2014	0	0	CA1644	CA1624
2014	0	0	CA1693	CA1624
2014	0	0	CA2727	CA1624
2014	0	0	CA3083	CA1624
2014	0	0	CA3016	CA1624
2014	0	0	CA1067	CA1624
2014	0	0	CA2712	CA1624
2014	0	0	CA3814	CA1624
2014	0	0	CA3425	CA3460
2014	0	0	CA3807	CA3460
2014	0	0	CA3095	CA3460
2014	0	0	CA1089	CA3460
2014	0	0	CA3793	CA3460
2014	0	0	CA3764	CA3460
2014	0	0	CA3154	CA3460
2014	0	0	CA3424	CA3460
2014	0	0	CA1104	CA3460
2014	0	0	CA3010	CA3460
2014	0	0	CA1644	CA3460
2014	0	0	CA1693	CA3460
2014	0	0	CA2727	CA3460
2014	0	0	CA3083	CA3460
2014	0	0	CA3016	CA3460
2014	1	0	CA1067	CA3460
2014	0	0	CA2712	CA3460
2014	0	0	CA3814	CA3460
2014	0	0	CA3440	CA2727
2014	0	0	CA1630	CA2727
2014	0	0	CA3757	CA2727
2014	0	0	CA3616	CA2727
2014	0	0	CA3838	CA2727
2014	0	0	CA2714	CA2727
2014	0	0	CA3774	CA2727
2014	0	0	CA3809	CA2727
2014	0	0	CA3666	CA2727
2014	0	0	CA3058	CA2727
2014	0	0	CA3145	CA2727
2014	0	0	CA1624	CA2727
2014	0	0	CA3460	CA2727
2014	1	0.5	CA3869	CA2727
2014	0	0	CA2782	CA2727
2014	0	0	CA4008	CA2727
2014	0	0	CA3760	CA2727
2014	0	0	CA3753	CA2727
2014	0	0	CA3861	CA2727
2014	0	0	CA3425	CA3869
2014	0	0	CA3807	CA3869
2014	0	0	CA3095	CA3869
2014	0	0	CA1089	CA3869
2014	0	0	CA3793	CA3869
2014	0	0	CA3764	CA3869
2014	0	0	CA3154	CA3869
2014	0	0	CA3424	CA3869
2014	0	0	CA1104	CA3869
2014	0	0	CA3010	CA3869
2014	0	0	CA1644	CA3869
2014	0	0	CA1693	CA3869
2014	1	0.5	CA2727	CA3869
2014	0	0	CA3083	CA3869
2014	0	0	CA3016	CA3869
2014	0	0	CA1067	CA3869
2014	0	0	CA2712	CA3869
2014	0	0	CA3814	CA3869
2014	0	0	CA3425	CA2782
2014	0	0	CA3807	CA2782
2014	0	0	CA3095	CA2782
2014	0	0	CA1089	CA2782
2014	0	0	CA3793	CA2782
2014	0	0	CA3764	CA2782
2014	0	0	CA3154	CA2782
2014	0	0	CA3424	CA2782
2014	0	0	CA1104	CA2782
2014	0	0	CA3010	CA2782
2014	0	0	CA1644	CA2782
2014	0	0	CA1693	CA2782
2014	0	0	CA2727	CA2782
2014	0	0	CA3083	CA2782
2014	0	0	CA3016	CA2782
2014	0	0	CA1067	CA2782
2014	0	0	CA2712	CA2782
2014	1	0	CA3814	CA2782
2014	0	0	CA3425	CA4008
2014	0	0	CA3807	CA4008
2014	0	0	CA3095	CA4008
2014	0	0	CA1089	CA4008
2014	0	0	CA3793	CA4008
2014	0	0	CA3764	CA4008
2014	0	0	CA3154	CA4008
2014	0	0	CA3424	CA4008
2014	0	0	CA1104	CA4008
2014	0	0	CA3010	CA4008
2014	0	0	CA1644	CA4008
2014	0	0	CA1693	CA4008
2014	0	0	CA2727	CA4008
2014	0	0	CA3083	CA4008
2014	0	0	CA3016	CA4008
2014	0	0	CA1067	CA4008
2014	0	0	CA2712	CA4008
2014	0	0	CA3814	CA4008
2014	0	0	CA3425	CA3760
2014	0	0	CA3807	CA3760
2014	0	0	CA3095	CA3760
2014	0	0	CA1089	CA3760
2014	1	0	CA3793	CA3760
2014	0	0	CA3764	CA3760
2014	0	0	CA3154	CA3760
2014	0	0	CA3424	CA3760
2014	0	0	CA1104	CA3760
2014	0	0	CA3010	CA3760
2014	0	0	CA1644	CA3760
2014	0	0	CA1693	CA3760
2014	0	0	CA2727	CA3760
2014	0	0	CA3083	CA3760
2014	0	0	CA3016	CA3760
2014	0	0	CA1067	CA3760
2014	0	0	CA2712	CA3760
2014	0	0	CA3814	CA3760
2014	0	0	CA3440	CA3083
2014	0	0	CA1630	CA3083
2014	0	0	CA3757	CA3083
2014	1	0	CA3616	CA3083
2014	0	0	CA3838	CA3083
2014	0	0	CA2714	CA3083
2014	0	0	CA3774	CA3083
2014	0	0	CA3809	CA3083
2014	0	0	CA3666	CA3083
2014	0	0	CA3058	CA3083
2014	0	0	CA3145	CA3083
2014	0	0	CA1624	CA3083
2014	0	0	CA3460	CA3083
2014	0	0	CA3869	CA3083
2014	0	0	CA2782	CA3083
2014	0	0	CA4008	CA3083
2014	0	0	CA3760	CA3083
2014	0	0	CA3753	CA3083
2014	0	0	CA3861	CA3083
2014	0	0	CA3440	CA3016
2014	0	0	CA1630	CA3016
2014	0	0	CA3757	CA3016
2014	0	0	CA3616	CA3016
2014	0	0	CA3838	CA3016
2014	0	0	CA2714	CA3016
2014	0	0	CA3774	CA3016
2014	0	0	CA3809	CA3016
2014	0	0	CA3666	CA3016
2014	0	0	CA3058	CA3016
2014	0	0	CA3145	CA3016
2014	0	0	CA1624	CA3016
2014	0	0	CA3460	CA3016
2014	0	0	CA3869	CA3016
2014	0	0	CA2782	CA3016
2014	0	0	CA4008	CA3016
2014	0	0	CA3760	CA3016
2014	0	0	CA3753	CA3016
2014	0	0	CA3861	CA3016
2014	0	0	CA3425	CA3753
2014	0	0	CA3807	CA3753
2014	0	0	CA3095	CA3753
2014	0	0	CA1089	CA3753
2014	0	0	CA3793	CA3753
2014	0	0	CA3764	CA3753
2014	0	0	CA3154	CA3753
2014	0	0	CA3424	CA3753
2014	0	0	CA1104	CA3753
2014	0	0	CA3010	CA3753
2014	0	0	CA1644	CA3753
2014	0	0	CA1693	CA3753
2014	0	0	CA2727	CA3753
2014	0	0	CA3083	CA3753
2014	0	0	CA3016	CA3753
2014	0	0	CA1067	CA3753
2014	0	0	CA2712	CA3753
2014	0	0	CA3814	CA3753
2014	0	0	CA3440	CA1067
2014	0	0	CA1630	CA1067
2014	0	0	CA3757	CA1067
2014	0	0	CA3616	CA1067
2014	0	0	CA3838	CA1067
2014	0	0	CA2714	CA1067
2014	0	0	CA3774	CA1067
2014	0	0	CA3809	CA1067
2014	0	0	CA3666	CA1067
2014	0	0	CA3058	CA1067
2014	0	0	CA3145	CA1067
2014	0	0	CA1624	CA1067
2014	1	0	CA3460	CA1067
2014	0	0	CA3869	CA1067
2014	0	0	CA2782	CA1067
2014	0	0	CA4008	CA1067
2014	0	0	CA3760	CA1067
2014	0	0	CA3753	CA1067
2014	0	0	CA3861	CA1067
2014	0	0	CA3425	CA3861
2014	0	0	CA3807	CA3861
2014	0	0	CA3095	CA3861
2014	0	0	CA1089	CA3861
2014	0	0	CA3793	CA3861
2014	0	0	CA3764	CA3861
2014	0	0	CA3154	CA3861
2014	0	0	CA3424	CA3861
2014	0	0	CA1104	CA3861
2014	0	0	CA3010	CA3861
2014	0	0	CA1644	CA3861
2014	0	0	CA1693	CA3861
2014	0	0	CA2727	CA3861
2014	0	0	CA3083	CA3861
2014	0	0	CA3016	CA3861
2014	0	0	CA1067	CA3861
2014	1	1	CA2712	CA3861
2014	0	0	CA3814	CA3861
2014	0	0	CA3440	CA2712
2014	0	0	CA1630	CA2712
2014	0	0	CA3757	CA2712
2014	0	0	CA3616	CA2712
2014	0	0	CA3838	CA2712
2014	0	0	CA2714	CA2712
2014	0	0	CA3774	CA2712
2014	0	0	CA3809	CA2712
2014	0	0	CA3666	CA2712
2014	0	0	CA3058	CA2712
2014	0	0	CA3145	CA2712
2014	0	0	CA1624	CA2712
2014	0	0	CA3460	CA2712
2014	0	0	CA3869	CA2712
2014	0	0	CA2782	CA2712
2014	0	0	CA4008	CA2712
2014	0	0	CA3760	CA2712
2014	0	0	CA3753	CA2712
2014	1	1	CA3861	CA2712
2014	0	0	CA3440	CA3814
2014	0	0	CA1630	CA3814
2014	0	0	CA3757	CA3814
2014	0	0	CA3616	CA3814
2014	0	0	CA3838	CA3814
2014	0	0	CA2714	CA3814
2014	0	0	CA3774	CA3814
2014	0	0	CA3809	CA3814
2014	0	0	CA3666	CA3814
2014	0	0	CA3058	CA3814
2014	0	0	CA3145	CA3814
2014	0	0	CA1624	CA3814
2014	0	0	CA3460	CA3814
2014	0	0	CA3869	CA3814
2014	1	0	CA2782	CA3814
2014	0	0	CA4008	CA3814
2014	0	0	CA3760	CA3814
2014	0	0	CA3753	CA3814
2014	0	0	CA3861	CA3814
2015	0	0	CA1693	CA3084
2015	0	0	CA1067	CA3084
2015	0	0	CA3665	CA3084
2015	0	0	CA3658	CA3084
2015	0	0	CA3807	CA3084
2015	0	0	CA3621	CA3084
2015	0	0	CA2762	CA3084
2015	0	0	CA3607	CA3084
2015	1	0	CA2753	CA3084
2015	0	0	CA2683	CA3084
2015	0	0	CA2764	CA3084
2015	0	0	CA2691	CA3084
2015	0	0	CA3764	CA3084
2015	0	0	CA3787	CA3084
2015	0	0	CA3095	CA3084
2015	0	0	CA3071	CA3084
2015	0	0	CA3668	CA3084
2015	0	0	CA3663	CA3084
2015	0	0	CA3697	CA3084
2015	0	0	CA3194	CA3084
2015	0	0	CA2780	CA3084
2015	0	0	CA3695	CA3084
2015	0	0	CA3085	CA3084
2015	0	0	CA3655	CA3084
2015	0	0	CA4022	CA3084
2015	0	0	CA3427	CA3084
2015	0	0	CA3084	CA1693
2015	1	0.4	CA3145	CA1693
2015	0	0	CA3774	CA1693
2015	0	0	CA3460	CA1693
2015	0	0	CA3838	CA1693
2015	0	0	CA3036	CA1693
2015	0	0	CA3075	CA1693
2015	0	0	CA3617	CA1693
2015	0	0	CA1630	CA1693
2015	0	0	CA1052	CA1693
2015	0	0	CA2686	CA1693
2015	0	0	CA3789	CA1693
2015	0	0	CA3809	CA1693
2015	0	0	CA3666	CA1693
2015	0	0	CA3065	CA1693
2015	0	0	CA3757	CA1693
2015	0	0	CA3077	CA1693
2015	0	0	CA3696	CA1693
2015	0	0	CA4088	CA1693
2015	0	0	CA3017	CA1693
2015	0	0	CA3753	CA1693
2015	0	0	CA1694	CA1693
2015	0	0	CA1093	CA1693
2015	0	0	CA4077	CA1693
2015	0	0	CA3792	CA1693
2015	0	0	CA2711	CA1693
2015	1	0.4	CA1693	CA3145
2015	0	0	CA1067	CA3145
2015	0	0	CA3665	CA3145
2015	0	0	CA3658	CA3145
2015	0	0	CA3807	CA3145
2015	0	0	CA3621	CA3145
2015	0	0	CA2762	CA3145
2015	0	0	CA3607	CA3145
2015	0	0	CA2753	CA3145
2015	0	0	CA2683	CA3145
2015	0	0	CA2764	CA3145
2015	0	0	CA2691	CA3145
2015	0	0	CA3764	CA3145
2015	0	0	CA3787	CA3145
2015	0	0	CA3095	CA3145
2015	0	0	CA3071	CA3145
2015	0	0	CA3668	CA3145
2015	0	0	CA3663	CA3145
2015	0	0	CA3697	CA3145
2015	0	0	CA3194	CA3145
2015	0	0	CA2780	CA3145
2015	0	0	CA3695	CA3145
2015	0	0	CA3085	CA3145
2015	0	0	CA3655	CA3145
2015	0	0	CA4022	CA3145
2015	0	0	CA3427	CA3145
2015	0	0	CA1693	CA3774
2015	0	0	CA1067	CA3774
2015	0	0	CA3665	CA3774
2015	0	0	CA3658	CA3774
2015	0	0	CA3807	CA3774
2015	0	0	CA3621	CA3774
2015	0	0	CA2762	CA3774
2015	0	0	CA3607	CA3774
2015	0	0	CA2753	CA3774
2015	0	0	CA2683	CA3774
2015	0	0	CA2764	CA3774
2015	0	0	CA2691	CA3774
2015	1	0.25	CA3764	CA3774
2015	0	0	CA3787	CA3774
2015	0	0	CA3095	CA3774
2015	0	0	CA3071	CA3774
2015	0	0	CA3668	CA3774
2015	0	0	CA3663	CA3774
2015	0	0	CA3697	CA3774
2015	0	0	CA3194	CA3774
2015	0	0	CA2780	CA3774
2015	0	0	CA3695	CA3774
2015	0	0	CA3085	CA3774
2015	0	0	CA3655	CA3774
2015	0	0	CA4022	CA3774
2015	0	0	CA3427	CA3774
2015	0	0	CA1693	CA3460
2015	1	0.6	CA1067	CA3460
2015	0	0.333333	CA3665	CA3460
2015	0	0	CA3658	CA3460
2015	0	0	CA3807	CA3460
2015	0	0	CA3621	CA3460
2015	0	0	CA2762	CA3460
2015	0	0	CA3607	CA3460
2015	0	0	CA2753	CA3460
2015	0	0	CA2683	CA3460
2015	0	0	CA2764	CA3460
2015	0	0	CA2691	CA3460
2015	0	0	CA3764	CA3460
2015	0	0	CA3787	CA3460
2015	0	0	CA3095	CA3460
2015	0	0.25	CA3071	CA3460
2015	0	0	CA3668	CA3460
2015	0	0	CA3663	CA3460
2015	0	0	CA3697	CA3460
2015	0	0	CA3194	CA3460
2015	0	0	CA2780	CA3460
2015	0	0	CA3695	CA3460
2015	0	0	CA3085	CA3460
2015	0	0	CA3655	CA3460
2015	0	0	CA4022	CA3460
2015	0	0	CA3427	CA3460
2015	0	0	CA3084	CA1067
2015	0	0	CA3145	CA1067
2015	0	0	CA3774	CA1067
2015	1	0.6	CA3460	CA1067
2015	0	0	CA3838	CA1067
2015	0	0	CA3036	CA1067
2015	0	0	CA3075	CA1067
2015	0	0	CA3617	CA1067
2015	0	0	CA1630	CA1067
2015	0	0	CA1052	CA1067
2015	0	0	CA2686	CA1067
2015	0	0	CA3789	CA1067
2015	0	0	CA3809	CA1067
2015	0	0	CA3666	CA1067
2015	0	0	CA3065	CA1067
2015	0	0	CA3757	CA1067
2015	0	0	CA3077	CA1067
2015	0	0	CA3696	CA1067
2015	0	0	CA4088	CA1067
2015	0	0	CA3017	CA1067
2015	0	0	CA3753	CA1067
2015	0	0	CA1694	CA1067
2015	0	0	CA1093	CA1067
2015	0	0	CA4077	CA1067
2015	0	0	CA3792	CA1067
2015	0	0	CA2711	CA1067
2015	0	0	CA3084	CA3665
2015	0	0	CA3145	CA3665
2015	0	0	CA3774	CA3665
2015	0	0.333333	CA3460	CA3665
2015	0	0	CA3838	CA3665
2015	0	0	CA3036	CA3665
2015	0	0	CA3075	CA3665
2015	0	0	CA3617	CA3665
2015	0	0	CA1630	CA3665
2015	0	0	CA1052	CA3665
2015	0	0	CA2686	CA3665
2015	0	0	CA3789	CA3665
2015	0	0	CA3809	CA3665
2015	0	0	CA3666	CA3665
2015	0	0	CA3065	CA3665
2015	0	0	CA3757	CA3665
2015	0	0	CA3077	CA3665
2015	0	0	CA3696	CA3665
2015	0	0	CA4088	CA3665
2015	0	0	CA3017	CA3665
2015	1	0	CA3753	CA3665
2015	0	0	CA1694	CA3665
2015	0	0	CA1093	CA3665
2015	0	0	CA4077	CA3665
2015	0	0	CA3792	CA3665
2015	0	0	CA2711	CA3665
2015	0	0	CA3084	CA3658
2015	0	0	CA3145	CA3658
2015	0	0	CA3774	CA3658
2015	0	0	CA3460	CA3658
2015	0	0.125	CA3838	CA3658
2015	0	0	CA3036	CA3658
2015	0	0	CA3075	CA3658
2015	0	0	CA3617	CA3658
2015	0	0	CA1630	CA3658
2015	0	0	CA1052	CA3658
2015	0	0	CA2686	CA3658
2015	0	0	CA3789	CA3658
2015	0	0	CA3809	CA3658
2015	0	0	CA3666	CA3658
2015	0	0	CA3065	CA3658
2015	0	0	CA3757	CA3658
2015	0	0	CA3077	CA3658
2015	0	0	CA3696	CA3658
2015	0	0	CA4088	CA3658
2015	0	0	CA3017	CA3658
2015	0	0	CA3753	CA3658
2015	0	0	CA1694	CA3658
2015	0	0	CA1093	CA3658
2015	0	0	CA4077	CA3658
2015	0	0	CA3792	CA3658
2015	0	0	CA2711	CA3658
2015	0	0	CA3084	CA3807
2015	0	0	CA3145	CA3807
2015	0	0	CA3774	CA3807
2015	0	0	CA3460	CA3807
2015	1	0.166667	CA3838	CA3807
2015	0	0	CA3036	CA3807
2015	0	0	CA3075	CA3807
2015	0	0	CA3617	CA3807
2015	0	0	CA1630	CA3807
2015	0	0	CA1052	CA3807
2015	0	0	CA2686	CA3807
2015	0	0	CA3789	CA3807
2015	0	0	CA3809	CA3807
2015	0	0	CA3666	CA3807
2015	0	0	CA3065	CA3807
2015	0	0	CA3757	CA3807
2015	0	0	CA3077	CA3807
2015	0	0	CA3696	CA3807
2015	0	0	CA4088	CA3807
2015	0	0	CA3017	CA3807
2015	0	0	CA3753	CA3807
2015	0	0	CA1694	CA3807
2015	0	0	CA1093	CA3807
2015	0	0	CA4077	CA3807
2015	0	0	CA3792	CA3807
2015	0	0	CA2711	CA3807
2015	0	0	CA1693	CA3838
2015	0	0	CA1067	CA3838
2015	0	0	CA3665	CA3838
2015	0	0.125	CA3658	CA3838
2015	1	0.166667	CA3807	CA3838
2015	0	0.125	CA3621	CA3838
2015	0	0	CA2762	CA3838
2015	0	0	CA3607	CA3838
2015	0	0	CA2753	CA3838
2015	0	0	CA2683	CA3838
2015	0	0	CA2764	CA3838
2015	0	0	CA2691	CA3838
2015	0	0	CA3764	CA3838
2015	0	0	CA3787	CA3838
2015	0	0	CA3095	CA3838
2015	0	0	CA3071	CA3838
2015	0	0	CA3668	CA3838
2015	0	0	CA3663	CA3838
2015	0	0	CA3697	CA3838
2015	0	0	CA3194	CA3838
2015	0	0	CA2780	CA3838
2015	0	0	CA3695	CA3838
2015	0	0	CA3085	CA3838
2015	0	0	CA3655	CA3838
2015	0	0	CA4022	CA3838
2015	0	0	CA3427	CA3838
2015	0	0	CA3084	CA3621
2015	0	0	CA3145	CA3621
2015	0	0	CA3774	CA3621
2015	0	0	CA3460	CA3621
2015	0	0.125	CA3838	CA3621
2015	0	0	CA3036	CA3621
2015	0	0	CA3075	CA3621
2015	0	0	CA3617	CA3621
2015	0	0	CA1630	CA3621
2015	0	0	CA1052	CA3621
2015	0	0	CA2686	CA3621
2015	0	0	CA3789	CA3621
2015	0	0	CA3809	CA3621
2015	0	0	CA3666	CA3621
2015	0	0	CA3065	CA3621
2015	0	0	CA3757	CA3621
2015	0	0	CA3077	CA3621
2015	0	0	CA3696	CA3621
2015	0	0	CA4088	CA3621
2015	0	0	CA3017	CA3621
2015	0	0	CA3753	CA3621
2015	1	0.166667	CA1694	CA3621
2015	0	0	CA1093	CA3621
2015	0	0	CA4077	CA3621
2015	0	0	CA3792	CA3621
2015	0	0	CA2711	CA3621
2015	0	0	CA1693	CA3036
2015	0	0	CA1067	CA3036
2015	0	0	CA3665	CA3036
2015	0	0	CA3658	CA3036
2015	0	0	CA3807	CA3036
2015	0	0	CA3621	CA3036
2015	0	0	CA2762	CA3036
2015	0	0	CA3607	CA3036
2015	0	0	CA2753	CA3036
2015	0	0	CA2683	CA3036
2015	0	0	CA2764	CA3036
2015	0	0	CA2691	CA3036
2015	0	0	CA3764	CA3036
2015	0	0	CA3787	CA3036
2015	0	0	CA3095	CA3036
2015	0	0	CA3071	CA3036
2015	0	0	CA3668	CA3036
2015	0	0	CA3663	CA3036
2015	0	0	CA3697	CA3036
2015	0	0	CA3194	CA3036
2015	0	0	CA2780	CA3036
2015	0	0	CA3695	CA3036
2015	0	0	CA3085	CA3036
2015	0	0	CA3655	CA3036
2015	0	0	CA4022	CA3036
2015	0	0	CA3427	CA3036
2015	0	0	CA3084	CA2762
2015	0	0	CA3145	CA2762
2015	0	0	CA3774	CA2762
2015	0	0	CA3460	CA2762
2015	0	0	CA3838	CA2762
2015	0	0	CA3036	CA2762
2015	0	0	CA3075	CA2762
2015	0	0	CA3617	CA2762
2015	0	0	CA1630	CA2762
2015	0	0	CA1052	CA2762
2015	0	0	CA2686	CA2762
2015	0	0	CA3789	CA2762
2015	0	0	CA3809	CA2762
2015	0	0	CA3666	CA2762
2015	0	0	CA3065	CA2762
2015	0	0	CA3757	CA2762
2015	0	0	CA3077	CA2762
2015	0	0	CA3696	CA2762
2015	0	0.142857	CA4088	CA2762
2015	0	0	CA3017	CA2762
2015	0	0	CA3753	CA2762
2015	0	0	CA1694	CA2762
2015	0	0	CA1093	CA2762
2015	0	0	CA4077	CA2762
2015	0	0	CA3792	CA2762
2015	0	0	CA2711	CA2762
2015	0	0	CA3084	CA3607
2015	0	0	CA3145	CA3607
2015	0	0	CA3774	CA3607
2015	0	0	CA3460	CA3607
2015	0	0	CA3838	CA3607
2015	0	0	CA3036	CA3607
2015	0	0	CA3075	CA3607
2015	0	0	CA3617	CA3607
2015	0	0	CA1630	CA3607
2015	0	0	CA1052	CA3607
2015	0	0	CA2686	CA3607
2015	0	0	CA3789	CA3607
2015	0	0	CA3809	CA3607
2015	0	0	CA3666	CA3607
2015	0	0	CA3065	CA3607
2015	0	0	CA3757	CA3607
2015	0	0	CA3077	CA3607
2015	0	0	CA3696	CA3607
2015	0	0	CA4088	CA3607
2015	0	0	CA3017	CA3607
2015	0	0	CA3753	CA3607
2015	0	0	CA1694	CA3607
2015	0	0	CA1093	CA3607
2015	0	0	CA4077	CA3607
2015	0	0	CA3792	CA3607
2015	0	0	CA2711	CA3607
2015	0	0	CA1693	CA3075
2015	0	0	CA1067	CA3075
2015	0	0	CA3665	CA3075
2015	0	0	CA3658	CA3075
2015	0	0	CA3807	CA3075
2015	0	0	CA3621	CA3075
2015	0	0	CA2762	CA3075
2015	0	0	CA3607	CA3075
2015	0	0	CA2753	CA3075
2015	0	0	CA2683	CA3075
2015	0	0	CA2764	CA3075
2015	0	0	CA2691	CA3075
2015	0	0	CA3764	CA3075
2015	0	0	CA3787	CA3075
2015	0	0	CA3095	CA3075
2015	0	0	CA3071	CA3075
2015	0	0	CA3668	CA3075
2015	1	0	CA3663	CA3075
2015	0	0	CA3697	CA3075
2015	0	0	CA3194	CA3075
2015	0	0	CA2780	CA3075
2015	0	0	CA3695	CA3075
2015	0	0.166667	CA3085	CA3075
2015	0	0	CA3655	CA3075
2015	0	0.166667	CA4022	CA3075
2015	0	0	CA3427	CA3075
2015	1	0	CA3084	CA2753
2015	0	0	CA3145	CA2753
2015	0	0	CA3774	CA2753
2015	0	0	CA3460	CA2753
2015	0	0	CA3838	CA2753
2015	0	0	CA3036	CA2753
2015	0	0	CA3075	CA2753
2015	0	0	CA3617	CA2753
2015	0	0	CA1630	CA2753
2015	0	0	CA1052	CA2753
2015	0	0	CA2686	CA2753
2015	0	0	CA3789	CA2753
2015	0	0	CA3809	CA2753
2015	0	0	CA3666	CA2753
2015	0	0	CA3065	CA2753
2015	0	0	CA3757	CA2753
2015	0	0	CA3077	CA2753
2015	0	0	CA3696	CA2753
2015	0	0.166667	CA4088	CA2753
2015	0	0	CA3017	CA2753
2015	0	0	CA3753	CA2753
2015	0	0	CA1694	CA2753
2015	0	0	CA1093	CA2753
2015	0	0	CA4077	CA2753
2015	0	0	CA3792	CA2753
2015	0	0	CA2711	CA2753
2015	0	0	CA3084	CA2683
2015	0	0	CA3145	CA2683
2015	0	0	CA3774	CA2683
2015	0	0	CA3460	CA2683
2015	0	0	CA3838	CA2683
2015	0	0	CA3036	CA2683
2015	0	0	CA3075	CA2683
2015	0	0	CA3617	CA2683
2015	0	0	CA1630	CA2683
2015	1	0	CA1052	CA2683
2015	0	0	CA2686	CA2683
2015	0	0	CA3789	CA2683
2015	0	0	CA3809	CA2683
2015	0	0	CA3666	CA2683
2015	0	0	CA3065	CA2683
2015	0	0	CA3757	CA2683
2015	0	0	CA3077	CA2683
2015	0	0	CA3696	CA2683
2015	0	0	CA4088	CA2683
2015	0	0	CA3017	CA2683
2015	0	0	CA3753	CA2683
2015	0	0	CA1694	CA2683
2015	0	0	CA1093	CA2683
2015	0	0	CA4077	CA2683
2015	0	0	CA3792	CA2683
2015	0	0	CA2711	CA2683
2015	0	0	CA1693	CA3617
2015	0	0	CA1067	CA3617
2015	0	0	CA3665	CA3617
2015	0	0	CA3658	CA3617
2015	0	0	CA3807	CA3617
2015	0	0	CA3621	CA3617
2015	0	0	CA2762	CA3617
2015	0	0	CA3607	CA3617
2015	0	0	CA2753	CA3617
2015	0	0	CA2683	CA3617
2015	0	0	CA2764	CA3617
2015	0	0	CA2691	CA3617
2015	0	0	CA3764	CA3617
2015	0	0	CA3787	CA3617
2015	0	0	CA3095	CA3617
2015	0	0	CA3071	CA3617
2015	0	0	CA3668	CA3617
2015	0	0	CA3663	CA3617
2015	0	0	CA3697	CA3617
2015	0	0	CA3194	CA3617
2015	0	0	CA2780	CA3617
2015	0	0	CA3695	CA3617
2015	0	0	CA3085	CA3617
2015	0	0	CA3655	CA3617
2015	0	0	CA4022	CA3617
2015	0	0	CA3427	CA3617
2015	0	0	CA3084	CA2764
2015	0	0	CA3145	CA2764
2015	0	0	CA3774	CA2764
2015	0	0	CA3460	CA2764
2015	0	0	CA3838	CA2764
2015	0	0	CA3036	CA2764
2015	0	0	CA3075	CA2764
2015	0	0	CA3617	CA2764
2015	0	0	CA1630	CA2764
2015	0	0	CA1052	CA2764
2015	0	0	CA2686	CA2764
2015	0	0	CA3789	CA2764
2015	0	0	CA3809	CA2764
2015	0	0	CA3666	CA2764
2015	0	0	CA3065	CA2764
2015	1	0.142857	CA3757	CA2764
2015	0	0	CA3077	CA2764
2015	0	0	CA3696	CA2764
2015	0	0	CA4088	CA2764
2015	0	0	CA3017	CA2764
2015	0	0	CA3753	CA2764
2015	0	0	CA1694	CA2764
2015	0	0	CA1093	CA2764
2015	0	0	CA4077	CA2764
2015	0	0	CA3792	CA2764
2015	0	0	CA2711	CA2764
2015	0	0	CA1693	CA1630
2015	0	0	CA1067	CA1630
2015	0	0	CA3665	CA1630
2015	0	0	CA3658	CA1630
2015	0	0	CA3807	CA1630
2015	0	0	CA3621	CA1630
2015	0	0	CA2762	CA1630
2015	0	0	CA3607	CA1630
2015	0	0	CA2753	CA1630
2015	0	0	CA2683	CA1630
2015	0	0	CA2764	CA1630
2015	0	0	CA2691	CA1630
2015	0	0	CA3764	CA1630
2015	0	0	CA3787	CA1630
2015	0	0	CA3095	CA1630
2015	0	0	CA3071	CA1630
2015	0	0	CA3668	CA1630
2015	0	0	CA3663	CA1630
2015	0	0	CA3697	CA1630
2015	0	0	CA3194	CA1630
2015	0	0	CA2780	CA1630
2015	0	0	CA3695	CA1630
2015	0	0	CA3085	CA1630
2015	0	0	CA3655	CA1630
2015	0	0	CA4022	CA1630
2015	0	0	CA3427	CA1630
2015	0	0	CA1693	CA1052
2015	0	0	CA1067	CA1052
2015	0	0	CA3665	CA1052
2015	0	0	CA3658	CA1052
2015	0	0	CA3807	CA1052
2015	0	0	CA3621	CA1052
2015	0	0	CA2762	CA1052
2015	0	0	CA3607	CA1052
2015	0	0	CA2753	CA1052
2015	1	0	CA2683	CA1052
2015	0	0	CA2764	CA1052
2015	0	0	CA2691	CA1052
2015	0	0	CA3764	CA1052
2015	0	0	CA3787	CA1052
2015	0	0	CA3095	CA1052
2015	0	0	CA3071	CA1052
2015	0	0	CA3668	CA1052
2015	0	0	CA3663	CA1052
2015	0	0	CA3697	CA1052
2015	0	0	CA3194	CA1052
2015	0	0	CA2780	CA1052
2015	0	0	CA3695	CA1052
2015	0	0	CA3085	CA1052
2015	0	0	CA3655	CA1052
2015	0	0	CA4022	CA1052
2015	0	0	CA3427	CA1052
2015	0	0	CA3084	CA2691
2015	0	0	CA3145	CA2691
2015	0	0	CA3774	CA2691
2015	0	0	CA3460	CA2691
2015	0	0	CA3838	CA2691
2015	0	0	CA3036	CA2691
2015	0	0	CA3075	CA2691
2015	0	0	CA3617	CA2691
2015	0	0	CA1630	CA2691
2015	0	0	CA1052	CA2691
2015	0	0.5	CA2686	CA2691
2015	0	0	CA3789	CA2691
2015	0	0	CA3809	CA2691
2015	0	0	CA3666	CA2691
2015	0	0	CA3065	CA2691
2015	0	0	CA3757	CA2691
2015	0	0	CA3077	CA2691
2015	0	0	CA3696	CA2691
2015	0	0	CA4088	CA2691
2015	0	0	CA3017	CA2691
2015	0	0	CA3753	CA2691
2015	0	0	CA1694	CA2691
2015	0	0	CA1093	CA2691
2015	0	0	CA4077	CA2691
2015	0	0	CA3792	CA2691
2015	0	0	CA2711	CA2691
2015	0	0	CA1693	CA2686
2015	0	0	CA1067	CA2686
2015	0	0	CA3665	CA2686
2015	0	0	CA3658	CA2686
2015	0	0	CA3807	CA2686
2015	0	0	CA3621	CA2686
2015	0	0	CA2762	CA2686
2015	0	0	CA3607	CA2686
2015	0	0	CA2753	CA2686
2015	0	0	CA2683	CA2686
2015	0	0	CA2764	CA2686
2015	0	0.5	CA2691	CA2686
2015	0	0	CA3764	CA2686
2015	0	0	CA3787	CA2686
2015	0	0	CA3095	CA2686
2015	0	0	CA3071	CA2686
2015	0	0	CA3668	CA2686
2015	0	0	CA3663	CA2686
2015	0	0	CA3697	CA2686
2015	0	0	CA3194	CA2686
2015	0	0	CA2780	CA2686
2015	0	0	CA3695	CA2686
2015	0	0	CA3085	CA2686
2015	0	0	CA3655	CA2686
2015	0	0	CA4022	CA2686
2015	1	0.333333	CA3427	CA2686
2015	0	0	CA3084	CA3764
2015	0	0	CA3145	CA3764
2015	1	0.25	CA3774	CA3764
2015	0	0	CA3460	CA3764
2015	0	0	CA3838	CA3764
2015	0	0	CA3036	CA3764
2015	0	0	CA3075	CA3764
2015	0	0	CA3617	CA3764
2015	0	0	CA1630	CA3764
2015	0	0	CA1052	CA3764
2015	0	0	CA2686	CA3764
2015	0	0	CA3789	CA3764
2015	0	0	CA3809	CA3764
2015	0	0	CA3666	CA3764
2015	0	0	CA3065	CA3764
2015	0	0	CA3757	CA3764
2015	0	0	CA3077	CA3764
2015	0	0	CA3696	CA3764
2015	0	0	CA4088	CA3764
2015	0	0	CA3017	CA3764
2015	0	0	CA3753	CA3764
2015	0	0	CA1694	CA3764
2015	0	0	CA1093	CA3764
2015	0	0	CA4077	CA3764
2015	0	0	CA3792	CA3764
2015	0	0	CA2711	CA3764
2015	0	0	CA1693	CA3789
2015	0	0	CA1067	CA3789
2015	0	0	CA3665	CA3789
2015	0	0	CA3658	CA3789
2015	0	0	CA3807	CA3789
2015	0	0	CA3621	CA3789
2015	0	0	CA2762	CA3789
2015	0	0	CA3607	CA3789
2015	0	0	CA2753	CA3789
2015	0	0	CA2683	CA3789
2015	0	0	CA2764	CA3789
2015	0	0	CA2691	CA3789
2015	0	0	CA3764	CA3789
2015	1	0	CA3787	CA3789
2015	0	0	CA3095	CA3789
2015	0	0	CA3071	CA3789
2015	0	0	CA3668	CA3789
2015	0	0	CA3663	CA3789
2015	0	0	CA3697	CA3789
2015	0	0	CA3194	CA3789
2015	0	0	CA2780	CA3789
2015	0	0	CA3695	CA3789
2015	0	0	CA3085	CA3789
2015	0	0	CA3655	CA3789
2015	0	0	CA4022	CA3789
2015	0	0	CA3427	CA3789
2015	0	0	CA3084	CA3787
2015	0	0	CA3145	CA3787
2015	0	0	CA3774	CA3787
2015	0	0	CA3460	CA3787
2015	0	0	CA3838	CA3787
2015	0	0	CA3036	CA3787
2015	0	0	CA3075	CA3787
2015	0	0	CA3617	CA3787
2015	0	0	CA1630	CA3787
2015	0	0	CA1052	CA3787
2015	0	0	CA2686	CA3787
2015	1	0	CA3789	CA3787
2015	0	0	CA3809	CA3787
2015	0	0	CA3666	CA3787
2015	0	0	CA3065	CA3787
2015	0	0	CA3757	CA3787
2015	0	0	CA3077	CA3787
2015	0	0	CA3696	CA3787
2015	0	0	CA4088	CA3787
2015	0	0	CA3017	CA3787
2015	0	0	CA3753	CA3787
2015	0	0	CA1694	CA3787
2015	0	0	CA1093	CA3787
2015	0	0	CA4077	CA3787
2015	0	0	CA3792	CA3787
2015	0	0	CA2711	CA3787
2015	0	0	CA3084	CA3095
2015	0	0	CA3145	CA3095
2015	0	0	CA3774	CA3095
2015	0	0	CA3460	CA3095
2015	0	0	CA3838	CA3095
2015	0	0	CA3036	CA3095
2015	0	0	CA3075	CA3095
2015	0	0	CA3617	CA3095
2015	0	0	CA1630	CA3095
2015	0	0	CA1052	CA3095
2015	0	0	CA2686	CA3095
2015	0	0	CA3789	CA3095
2015	1	0	CA3809	CA3095
2015	0	0	CA3666	CA3095
2015	0	0	CA3065	CA3095
2015	0	0	CA3757	CA3095
2015	0	0	CA3077	CA3095
2015	0	0	CA3696	CA3095
2015	0	0	CA4088	CA3095
2015	0	0	CA3017	CA3095
2015	0	0	CA3753	CA3095
2015	0	0	CA1694	CA3095
2015	0	0	CA1093	CA3095
2015	0	0	CA4077	CA3095
2015	0	0	CA3792	CA3095
2015	0	0	CA2711	CA3095
2015	0	0	CA1693	CA3809
2015	0	0	CA1067	CA3809
2015	0	0	CA3665	CA3809
2015	0	0	CA3658	CA3809
2015	0	0	CA3807	CA3809
2015	0	0	CA3621	CA3809
2015	0	0	CA2762	CA3809
2015	0	0	CA3607	CA3809
2015	0	0	CA2753	CA3809
2015	0	0	CA2683	CA3809
2015	0	0	CA2764	CA3809
2015	0	0	CA2691	CA3809
2015	0	0	CA3764	CA3809
2015	0	0	CA3787	CA3809
2015	1	0	CA3095	CA3809
2015	0	0	CA3071	CA3809
2015	0	0	CA3668	CA3809
2015	0	0	CA3663	CA3809
2015	0	0	CA3697	CA3809
2015	0	0	CA3194	CA3809
2015	0	0	CA2780	CA3809
2015	0	0	CA3695	CA3809
2015	0	0	CA3085	CA3809
2015	0	0	CA3655	CA3809
2015	0	0	CA4022	CA3809
2015	0	0	CA3427	CA3809
2015	0	0	CA3084	CA3071
2015	0	0	CA3145	CA3071
2015	0	0	CA3774	CA3071
2015	0	0.25	CA3460	CA3071
2015	0	0	CA3838	CA3071
2015	0	0	CA3036	CA3071
2015	0	0	CA3075	CA3071
2015	0	0	CA3617	CA3071
2015	0	0	CA1630	CA3071
2015	0	0	CA1052	CA3071
2015	0	0	CA2686	CA3071
2015	0	0	CA3789	CA3071
2015	0	0	CA3809	CA3071
2015	0	0.5	CA3666	CA3071
2015	0	0	CA3065	CA3071
2015	0	0	CA3757	CA3071
2015	0	0	CA3077	CA3071
2015	0	0	CA3696	CA3071
2015	0	0	CA4088	CA3071
2015	0	0	CA3017	CA3071
2015	0	0	CA3753	CA3071
2015	0	0	CA1694	CA3071
2015	0	0	CA1093	CA3071
2015	0	0	CA4077	CA3071
2015	0	0	CA3792	CA3071
2015	0	0	CA2711	CA3071
2015	0	0	CA1693	CA3666
2015	0	0	CA1067	CA3666
2015	0	0	CA3665	CA3666
2015	0	0	CA3658	CA3666
2015	0	0	CA3807	CA3666
2015	0	0	CA3621	CA3666
2015	0	0	CA2762	CA3666
2015	0	0	CA3607	CA3666
2015	0	0	CA2753	CA3666
2015	0	0	CA2683	CA3666
2015	0	0	CA2764	CA3666
2015	0	0	CA2691	CA3666
2015	0	0	CA3764	CA3666
2015	0	0	CA3787	CA3666
2015	0	0	CA3095	CA3666
2015	0	0.5	CA3071	CA3666
2015	1	1	CA3668	CA3666
2015	0	0	CA3663	CA3666
2015	0	0	CA3697	CA3666
2015	0	0	CA3194	CA3666
2015	0	0	CA2780	CA3666
2015	0	0	CA3695	CA3666
2015	0	0	CA3085	CA3666
2015	0	0	CA3655	CA3666
2015	0	0	CA4022	CA3666
2015	0	0	CA3427	CA3666
2015	0	0	CA3084	CA3668
2015	0	0	CA3145	CA3668
2015	0	0	CA3774	CA3668
2015	0	0	CA3460	CA3668
2015	0	0	CA3838	CA3668
2015	0	0	CA3036	CA3668
2015	0	0	CA3075	CA3668
2015	0	0	CA3617	CA3668
2015	0	0	CA1630	CA3668
2015	0	0	CA1052	CA3668
2015	0	0	CA2686	CA3668
2015	0	0	CA3789	CA3668
2015	0	0	CA3809	CA3668
2015	1	1	CA3666	CA3668
2015	0	0	CA3065	CA3668
2015	0	0	CA3757	CA3668
2015	0	0	CA3077	CA3668
2015	0	0	CA3696	CA3668
2015	0	0	CA4088	CA3668
2015	0	0	CA3017	CA3668
2015	0	0	CA3753	CA3668
2015	0	0	CA1694	CA3668
2015	0	0	CA1093	CA3668
2015	0	0	CA4077	CA3668
2015	0	0	CA3792	CA3668
2015	0	0	CA2711	CA3668
2015	0	0	CA1693	CA3065
2015	0	0	CA1067	CA3065
2015	0	0	CA3665	CA3065
2015	0	0	CA3658	CA3065
2015	0	0	CA3807	CA3065
2015	0	0	CA3621	CA3065
2015	0	0	CA2762	CA3065
2015	0	0	CA3607	CA3065
2015	0	0	CA2753	CA3065
2015	0	0	CA2683	CA3065
2015	0	0	CA2764	CA3065
2015	0	0	CA2691	CA3065
2015	0	0	CA3764	CA3065
2015	0	0	CA3787	CA3065
2015	0	0	CA3095	CA3065
2015	0	0	CA3071	CA3065
2015	0	0	CA3668	CA3065
2015	0	0	CA3663	CA3065
2015	0	0	CA3697	CA3065
2015	0	0	CA3194	CA3065
2015	0	0	CA2780	CA3065
2015	1	0	CA3695	CA3065
2015	0	0	CA3085	CA3065
2015	0	0	CA3655	CA3065
2015	0	0	CA4022	CA3065
2015	0	0	CA3427	CA3065
2015	0	0	CA3084	CA3663
2015	0	0	CA3145	CA3663
2015	0	0	CA3774	CA3663
2015	0	0	CA3460	CA3663
2015	0	0	CA3838	CA3663
2015	0	0	CA3036	CA3663
2015	1	0	CA3075	CA3663
2015	0	0	CA3617	CA3663
2015	0	0	CA1630	CA3663
2015	0	0	CA1052	CA3663
2015	0	0	CA2686	CA3663
2015	0	0	CA3789	CA3663
2015	0	0	CA3809	CA3663
2015	0	0	CA3666	CA3663
2015	0	0	CA3065	CA3663
2015	0	0	CA3757	CA3663
2015	0	0	CA3077	CA3663
2015	0	0	CA3696	CA3663
2015	0	0	CA4088	CA3663
2015	0	0	CA3017	CA3663
2015	0	0	CA3753	CA3663
2015	0	0	CA1694	CA3663
2015	0	0	CA1093	CA3663
2015	0	0	CA4077	CA3663
2015	0	0	CA3792	CA3663
2015	0	0	CA2711	CA3663
2015	0	0	CA1693	CA3757
2015	0	0	CA1067	CA3757
2015	0	0	CA3665	CA3757
2015	0	0	CA3658	CA3757
2015	0	0	CA3807	CA3757
2015	0	0	CA3621	CA3757
2015	0	0	CA2762	CA3757
2015	0	0	CA3607	CA3757
2015	0	0	CA2753	CA3757
2015	0	0	CA2683	CA3757
2015	1	0.142857	CA2764	CA3757
2015	0	0	CA2691	CA3757
2015	0	0	CA3764	CA3757
2015	0	0	CA3787	CA3757
2015	0	0	CA3095	CA3757
2015	0	0	CA3071	CA3757
2015	0	0	CA3668	CA3757
2015	0	0	CA3663	CA3757
2015	0	0	CA3697	CA3757
2015	0	0	CA3194	CA3757
2015	0	0	CA2780	CA3757
2015	0	0	CA3695	CA3757
2015	0	0	CA3085	CA3757
2015	0	0	CA3655	CA3757
2015	0	0	CA4022	CA3757
2015	0	0	CA3427	CA3757
2015	0	0	CA1693	CA3077
2015	0	0	CA1067	CA3077
2015	0	0	CA3665	CA3077
2015	0	0	CA3658	CA3077
2015	0	0	CA3807	CA3077
2015	0	0	CA3621	CA3077
2015	0	0	CA2762	CA3077
2015	0	0	CA3607	CA3077
2015	0	0	CA2753	CA3077
2015	0	0	CA2683	CA3077
2015	0	0	CA2764	CA3077
2015	0	0	CA2691	CA3077
2015	0	0	CA3764	CA3077
2015	0	0	CA3787	CA3077
2015	0	0	CA3095	CA3077
2015	0	0	CA3071	CA3077
2015	0	0	CA3668	CA3077
2015	0	0	CA3663	CA3077
2015	1	0	CA3697	CA3077
2015	0	0	CA3194	CA3077
2015	0	0	CA2780	CA3077
2015	0	0	CA3695	CA3077
2015	0	0	CA3085	CA3077
2015	0	0	CA3655	CA3077
2015	0	0	CA4022	CA3077
2015	0	0	CA3427	CA3077
2015	0	0	CA3084	CA3697
2015	0	0	CA3145	CA3697
2015	0	0	CA3774	CA3697
2015	0	0	CA3460	CA3697
2015	0	0	CA3838	CA3697
2015	0	0	CA3036	CA3697
2015	0	0	CA3075	CA3697
2015	0	0	CA3617	CA3697
2015	0	0	CA1630	CA3697
2015	0	0	CA1052	CA3697
2015	0	0	CA2686	CA3697
2015	0	0	CA3789	CA3697
2015	0	0	CA3809	CA3697
2015	0	0	CA3666	CA3697
2015	0	0	CA3065	CA3697
2015	0	0	CA3757	CA3697
2015	1	0	CA3077	CA3697
2015	0	0	CA3696	CA3697
2015	0	0	CA4088	CA3697
2015	0	0	CA3017	CA3697
2015	0	0	CA3753	CA3697
2015	0	0	CA1694	CA3697
2015	0	0	CA1093	CA3697
2015	0	0	CA4077	CA3697
2015	0	0	CA3792	CA3697
2015	0	0	CA2711	CA3697
2015	0	0	CA1693	CA3696
2015	0	0	CA1067	CA3696
2015	0	0	CA3665	CA3696
2015	0	0	CA3658	CA3696
2015	0	0	CA3807	CA3696
2015	0	0	CA3621	CA3696
2015	0	0	CA2762	CA3696
2015	0	0	CA3607	CA3696
2015	0	0	CA2753	CA3696
2015	0	0	CA2683	CA3696
2015	0	0	CA2764	CA3696
2015	0	0	CA2691	CA3696
2015	0	0	CA3764	CA3696
2015	0	0	CA3787	CA3696
2015	0	0	CA3095	CA3696
2015	0	0	CA3071	CA3696
2015	0	0	CA3668	CA3696
2015	0	0	CA3663	CA3696
2015	0	0	CA3697	CA3696
2015	1	0.5	CA3194	CA3696
2015	0	0	CA2780	CA3696
2015	0	0	CA3695	CA3696
2015	0	0	CA3085	CA3696
2015	0	0	CA3655	CA3696
2015	0	0	CA4022	CA3696
2015	0	0	CA3427	CA3696
2015	0	0	CA3084	CA3194
2015	0	0	CA3145	CA3194
2015	0	0	CA3774	CA3194
2015	0	0	CA3460	CA3194
2015	0	0	CA3838	CA3194
2015	0	0	CA3036	CA3194
2015	0	0	CA3075	CA3194
2015	0	0	CA3617	CA3194
2015	0	0	CA1630	CA3194
2015	0	0	CA1052	CA3194
2015	0	0	CA2686	CA3194
2015	0	0	CA3789	CA3194
2015	0	0	CA3809	CA3194
2015	0	0	CA3666	CA3194
2015	0	0	CA3065	CA3194
2015	0	0	CA3757	CA3194
2015	0	0	CA3077	CA3194
2015	1	0.5	CA3696	CA3194
2015	0	0	CA4088	CA3194
2015	0	0	CA3017	CA3194
2015	0	0	CA3753	CA3194
2015	0	0	CA1694	CA3194
2015	0	0	CA1093	CA3194
2015	0	0	CA4077	CA3194
2015	0	0	CA3792	CA3194
2015	0	0	CA2711	CA3194
2015	0	0	CA1693	CA4088
2015	0	0	CA1067	CA4088
2015	0	0	CA3665	CA4088
2015	0	0	CA3658	CA4088
2015	0	0	CA3807	CA4088
2015	0	0	CA3621	CA4088
2015	0	0.142857	CA2762	CA4088
2015	0	0	CA3607	CA4088
2015	0	0.166667	CA2753	CA4088
2015	0	0	CA2683	CA4088
2015	0	0	CA2764	CA4088
2015	0	0	CA2691	CA4088
2015	0	0	CA3764	CA4088
2015	0	0	CA3787	CA4088
2015	0	0	CA3095	CA4088
2015	0	0	CA3071	CA4088
2015	0	0	CA3668	CA4088
2015	0	0	CA3663	CA4088
2015	0	0	CA3697	CA4088
2015	0	0	CA3194	CA4088
2015	0	0	CA2780	CA4088
2015	0	0	CA3695	CA4088
2015	0	0	CA3085	CA4088
2015	0	0	CA3655	CA4088
2015	0	0	CA4022	CA4088
2015	0	0	CA3427	CA4088
2015	0	0	CA1693	CA3017
2015	0	0	CA1067	CA3017
2015	0	0	CA3665	CA3017
2015	0	0	CA3658	CA3017
2015	0	0	CA3807	CA3017
2015	0	0	CA3621	CA3017
2015	0	0	CA2762	CA3017
2015	0	0	CA3607	CA3017
2015	0	0	CA2753	CA3017
2015	0	0	CA2683	CA3017
2015	0	0	CA2764	CA3017
2015	0	0	CA2691	CA3017
2015	0	0	CA3764	CA3017
2015	0	0	CA3787	CA3017
2015	0	0	CA3095	CA3017
2015	0	0	CA3071	CA3017
2015	0	0	CA3668	CA3017
2015	0	0	CA3663	CA3017
2015	0	0	CA3697	CA3017
2015	0	0	CA3194	CA3017
2015	0	0	CA2780	CA3017
2015	0	0	CA3695	CA3017
2015	0	0	CA3085	CA3017
2015	0	0	CA3655	CA3017
2015	0	0	CA4022	CA3017
2015	0	0	CA3427	CA3017
2015	0	0	CA1693	CA3753
2015	0	0	CA1067	CA3753
2015	1	0	CA3665	CA3753
2015	0	0	CA3658	CA3753
2015	0	0	CA3807	CA3753
2015	0	0	CA3621	CA3753
2015	0	0	CA2762	CA3753
2015	0	0	CA3607	CA3753
2015	0	0	CA2753	CA3753
2015	0	0	CA2683	CA3753
2015	0	0	CA2764	CA3753
2015	0	0	CA2691	CA3753
2015	0	0	CA3764	CA3753
2015	0	0	CA3787	CA3753
2015	0	0	CA3095	CA3753
2015	0	0	CA3071	CA3753
2015	0	0	CA3668	CA3753
2015	0	0	CA3663	CA3753
2015	0	0	CA3697	CA3753
2015	0	0	CA3194	CA3753
2015	0	0	CA2780	CA3753
2015	0	0	CA3695	CA3753
2015	0	0	CA3085	CA3753
2015	0	0	CA3655	CA3753
2015	0	0	CA4022	CA3753
2015	0	0	CA3427	CA3753
2015	0	0	CA1693	CA1694
2015	0	0	CA1067	CA1694
2015	0	0	CA3665	CA1694
2015	0	0	CA3658	CA1694
2015	0	0	CA3807	CA1694
2015	1	0.166667	CA3621	CA1694
2015	0	0	CA2762	CA1694
2015	0	0	CA3607	CA1694
2015	0	0	CA2753	CA1694
2015	0	0	CA2683	CA1694
2015	0	0	CA2764	CA1694
2015	0	0	CA2691	CA1694
2015	0	0	CA3764	CA1694
2015	0	0	CA3787	CA1694
2015	0	0	CA3095	CA1694
2015	0	0	CA3071	CA1694
2015	0	0	CA3668	CA1694
2015	0	0	CA3663	CA1694
2015	0	0	CA3697	CA1694
2015	0	0	CA3194	CA1694
2015	0	0	CA2780	CA1694
2015	0	0	CA3695	CA1694
2015	0	0	CA3085	CA1694
2015	0	0	CA3655	CA1694
2015	0	0	CA4022	CA1694
2015	0	0	CA3427	CA1694
2015	0	0	CA3084	CA2780
2015	0	0	CA3145	CA2780
2015	0	0	CA3774	CA2780
2015	0	0	CA3460	CA2780
2015	0	0	CA3838	CA2780
2015	0	0	CA3036	CA2780
2015	0	0	CA3075	CA2780
2015	0	0	CA3617	CA2780
2015	0	0	CA1630	CA2780
2015	0	0	CA1052	CA2780
2015	0	0	CA2686	CA2780
2015	0	0	CA3789	CA2780
2015	0	0	CA3809	CA2780
2015	0	0	CA3666	CA2780
2015	0	0	CA3065	CA2780
2015	0	0	CA3757	CA2780
2015	0	0	CA3077	CA2780
2015	0	0	CA3696	CA2780
2015	0	0	CA4088	CA2780
2015	0	0	CA3017	CA2780
2015	0	0	CA3753	CA2780
2015	0	0	CA1694	CA2780
2015	0	0	CA1093	CA2780
2015	0	0	CA4077	CA2780
2015	1	0.333333	CA3792	CA2780
2015	0	0	CA2711	CA2780
2015	0	0	CA3084	CA3695
2015	0	0	CA3145	CA3695
2015	0	0	CA3774	CA3695
2015	0	0	CA3460	CA3695
2015	0	0	CA3838	CA3695
2015	0	0	CA3036	CA3695
2015	0	0	CA3075	CA3695
2015	0	0	CA3617	CA3695
2015	0	0	CA1630	CA3695
2015	0	0	CA1052	CA3695
2015	0	0	CA2686	CA3695
2015	0	0	CA3789	CA3695
2015	0	0	CA3809	CA3695
2015	0	0	CA3666	CA3695
2015	1	0	CA3065	CA3695
2015	0	0	CA3757	CA3695
2015	0	0	CA3077	CA3695
2015	0	0	CA3696	CA3695
2015	0	0	CA4088	CA3695
2015	0	0	CA3017	CA3695
2015	0	0	CA3753	CA3695
2015	0	0	CA1694	CA3695
2015	0	0	CA1093	CA3695
2015	0	0	CA4077	CA3695
2015	0	0	CA3792	CA3695
2015	0	0	CA2711	CA3695
2015	0	0	CA1693	CA1093
2015	0	0	CA1067	CA1093
2015	0	0	CA3665	CA1093
2015	0	0	CA3658	CA1093
2015	0	0	CA3807	CA1093
2015	0	0	CA3621	CA1093
2015	0	0	CA2762	CA1093
2015	0	0	CA3607	CA1093
2015	0	0	CA2753	CA1093
2015	0	0	CA2683	CA1093
2015	0	0	CA2764	CA1093
2015	0	0	CA2691	CA1093
2015	0	0	CA3764	CA1093
2015	0	0	CA3787	CA1093
2015	0	0	CA3095	CA1093
2015	0	0	CA3071	CA1093
2015	0	0	CA3668	CA1093
2015	0	0	CA3663	CA1093
2015	0	0	CA3697	CA1093
2015	0	0	CA3194	CA1093
2015	0	0	CA2780	CA1093
2015	0	0	CA3695	CA1093
2015	1	0	CA3085	CA1093
2015	0	0	CA3655	CA1093
2015	0	0	CA4022	CA1093
2015	0	0	CA3427	CA1093
2015	0	0	CA3084	CA3085
2015	0	0	CA3145	CA3085
2015	0	0	CA3774	CA3085
2015	0	0	CA3460	CA3085
2015	0	0	CA3838	CA3085
2015	0	0	CA3036	CA3085
2015	0	0.166667	CA3075	CA3085
2015	0	0	CA3617	CA3085
2015	0	0	CA1630	CA3085
2015	0	0	CA1052	CA3085
2015	0	0	CA2686	CA3085
2015	0	0	CA3789	CA3085
2015	0	0	CA3809	CA3085
2015	0	0	CA3666	CA3085
2015	0	0	CA3065	CA3085
2015	0	0	CA3757	CA3085
2015	0	0	CA3077	CA3085
2015	0	0	CA3696	CA3085
2015	0	0	CA4088	CA3085
2015	0	0	CA3017	CA3085
2015	0	0	CA3753	CA3085
2015	0	0	CA1694	CA3085
2015	1	0	CA1093	CA3085
2015	0	0.5	CA4077	CA3085
2015	0	0	CA3792	CA3085
2015	0	0	CA2711	CA3085
2015	0	0	CA1693	CA4077
2015	0	0	CA1067	CA4077
2015	0	0	CA3665	CA4077
2015	0	0	CA3658	CA4077
2015	0	0	CA3807	CA4077
2015	0	0	CA3621	CA4077
2015	0	0	CA2762	CA4077
2015	0	0	CA3607	CA4077
2015	0	0	CA2753	CA4077
2015	0	0	CA2683	CA4077
2015	0	0	CA2764	CA4077
2015	0	0	CA2691	CA4077
2015	0	0	CA3764	CA4077
2015	0	0	CA3787	CA4077
2015	0	0	CA3095	CA4077
2015	0	0	CA3071	CA4077
2015	0	0	CA3668	CA4077
2015	0	0	CA3663	CA4077
2015	0	0	CA3697	CA4077
2015	0	0	CA3194	CA4077
2015	0	0	CA2780	CA4077
2015	0	0	CA3695	CA4077
2015	0	0.5	CA3085	CA4077
2015	0	0	CA3655	CA4077
2015	0	0	CA4022	CA4077
2015	0	0	CA3427	CA4077
2015	0	0	CA3084	CA3655
2015	0	0	CA3145	CA3655
2015	0	0	CA3774	CA3655
2015	0	0	CA3460	CA3655
2015	0	0	CA3838	CA3655
2015	0	0	CA3036	CA3655
2015	0	0	CA3075	CA3655
2015	0	0	CA3617	CA3655
2015	0	0	CA1630	CA3655
2015	0	0	CA1052	CA3655
2015	0	0	CA2686	CA3655
2015	0	0	CA3789	CA3655
2015	0	0	CA3809	CA3655
2015	0	0	CA3666	CA3655
2015	0	0	CA3065	CA3655
2015	0	0	CA3757	CA3655
2015	0	0	CA3077	CA3655
2015	0	0	CA3696	CA3655
2015	0	0	CA4088	CA3655
2015	0	0	CA3017	CA3655
2015	0	0	CA3753	CA3655
2015	0	0	CA1694	CA3655
2015	0	0	CA1093	CA3655
2015	0	0	CA4077	CA3655
2015	0	0	CA3792	CA3655
2015	0	0	CA2711	CA3655
2015	0	0	CA1693	CA3792
2015	0	0	CA1067	CA3792
2015	0	0	CA3665	CA3792
2015	0	0	CA3658	CA3792
2015	0	0	CA3807	CA3792
2015	0	0	CA3621	CA3792
2015	0	0	CA2762	CA3792
2015	0	0	CA3607	CA3792
2015	0	0	CA2753	CA3792
2015	0	0	CA2683	CA3792
2015	0	0	CA2764	CA3792
2015	0	0	CA2691	CA3792
2015	0	0	CA3764	CA3792
2015	0	0	CA3787	CA3792
2015	0	0	CA3095	CA3792
2015	0	0	CA3071	CA3792
2015	0	0	CA3668	CA3792
2015	0	0	CA3663	CA3792
2015	0	0	CA3697	CA3792
2015	0	0	CA3194	CA3792
2015	1	0.333333	CA2780	CA3792
2015	0	0	CA3695	CA3792
2015	0	0	CA3085	CA3792
2015	0	0	CA3655	CA3792
2015	0	0	CA4022	CA3792
2015	0	0	CA3427	CA3792
2015	0	0	CA1693	CA2711
2015	0	0	CA1067	CA2711
2015	0	0	CA3665	CA2711
2015	0	0	CA3658	CA2711
2015	0	0	CA3807	CA2711
2015	0	0	CA3621	CA2711
2015	0	0	CA2762	CA2711
2015	0	0	CA3607	CA2711
2015	0	0	CA2753	CA2711
2015	0	0	CA2683	CA2711
2015	0	0	CA2764	CA2711
2015	0	0	CA2691	CA2711
2015	0	0	CA3764	CA2711
2015	0	0	CA3787	CA2711
2015	0	0	CA3095	CA2711
2015	0	0	CA3071	CA2711
2015	0	0	CA3668	CA2711
2015	0	0	CA3663	CA2711
2015	0	0	CA3697	CA2711
2015	0	0	CA3194	CA2711
2015	0	0	CA2780	CA2711
2015	0	0	CA3695	CA2711
2015	0	0	CA3085	CA2711
2015	0	0	CA3655	CA2711
2015	0	0	CA4022	CA2711
2015	0	0.333333	CA3427	CA2711
2015	0	0	CA3084	CA4022
2015	0	0	CA3145	CA4022
2015	0	0	CA3774	CA4022
2015	0	0	CA3460	CA4022
2015	0	0	CA3838	CA4022
2015	0	0	CA3036	CA4022
2015	0	0.166667	CA3075	CA4022
2015	0	0	CA3617	CA4022
2015	0	0	CA1630	CA4022
2015	0	0	CA1052	CA4022
2015	0	0	CA2686	CA4022
2015	0	0	CA3789	CA4022
2015	0	0	CA3809	CA4022
2015	0	0	CA3666	CA4022
2015	0	0	CA3065	CA4022
[truncated: 181 more rows]

## Sheet: descritpion
Focal bird (focal) and partner bird (part)
weight = SRI
paired: breeding pair = 1, not a breeding pair = 0
year = year of pre-breeding social data and breeding season
